# Supplementary material for: Global Annotation, Expression Analysis, and Stability of Candidate sRNAs in Group B Streptococcus
Source: mBio. 2021 Nov 2;12(6):e02803-21. doi: 10.1128/mBio.02803-21 (PMC8561379; doi:10.1128/mBio.02803-21)
Supplement: FILE S1 [file mbio.02803-21-s0001.xlsx]

## Sheet: Sheet1
Number	Annotation	sRNA name from Pichon or Rosinski-Chupin	Strand	NEM316 Start1	End 2	NEM316	COH1
1	GBSCOH1_s0005	SQ5	-	16263	16002	+	+
2	GBSCOH1_s0010	SQ7	-	18793	18559	+	+
3	GBSCOH1_s0015	SQ8	-	22073	21842	+	+
4	GBSCOH1_s0020	SQ9	-	24625	24391	+	+
5	GBSCOH1_s0025	SQ10	-	27905	27674	+	+
6	GBSCOH1_s0030	SQ647	+	28558	28786	+	+
7	GBSCOH1_s0035	SQ11	-	28766	28536	+	+
8	GBSCOH1_s0040	SQ14	-	31632	31403	+	+
9	GBSCOH1_s0045	cis_gbs0030	+	46226	46282	+	+
10	GBSCOH1_s0050	SQ18	-	47968	47734	+	+
11	GBSCOH1_s0055	SQ652	-	49619	49392	+	+
12	GBSCOH1_s0060	SQ28	+	69928	70159	+	+
13	GBSCOH1_s0065	SQ655	-	76513	76279	+	+
14	GBSCOH1_s0070	SQ31	+	90762	91026	+	+
15	GBSCOH1_s0075	SQ33	-	93744	93510	+	+
16	GBSCOH1_s0080	SQ34	-	96739	96509	+	+
17	GBSCOH1_s0085	SQ658	+	97194	97430	+	+
18	GBSCOH1_s0090	SQ36	-	103664	103419	+	+
19	GBSCOH1_s0095	Srn150	+	112878	113163	+	+
20	GBSCOH1_s0100	cis_gbs0106	+	115730	115784	+	+
21	GBSCOH1_s0105	Srn151	-	142646	142424	+	+
22	GBSCOH1_s0110	Srn003	-	143210	142873	+	+
23	GBSCOH1_s0115	SQ50	-	152124	151887	+	+
24	GBSCOH1_s0120	SQ53	-	167460	167226	+	+
25	GBSCOH1_s0125	SQ675	+	169957	170189	+	+
26	GBSCOH1_s0130	Srn004	+	174603	174944	+	+
27	GBSCOH1_s0135	SQ677	+	175360	175589	+	+
28	GBSCOH1_s0140	cis_gbs0156	+	178929	179028	+	+
29	GBSCOH1_s0145	Srn186	-	180338	179087	+	+
30	GBSCOH1_s0150	SQ59	-	187343	187111	+	+
31	GBSCOH1_s0155	SQ66	+	194449	194705	+	+
32	GBSCOH1_s0160	SQ67	-	213737	213505	+	+
33	GBSCOH1_s0165	SQ73	-	230489	230240	+	-
34	GBSCOH1_s0170	Srn008	+	240376	240666	+	-
35	GBSCOH1_s0175	SQ78	+	245204	245444	+	-
36	GBSCOH1_s0180	SQ80	-	250555	250301	+	+
37	GBSCOH1_s0185	SQ81	-	254097	253863	+	+
38	GBSCOH1_s0190	SQ82	-	257092	256862	+	+
39	GBSCOH1_s0195	SQ83	+	257551	257799	+	+
40	GBSCOH1_s0200	Srn188	+	263178	263385	+	-
41	GBSCOH1_s0205	SQ696	+	264089	264325	+	-
42	GBSCOH1_s0210	SQ93	-	274995	274761	+	+
43	GBSCOH1_s0215	SQ701	+	275418	275684	+	+
44	GBSCOH1_s0220	SQ703	-	288818	288589	+	+
45	GBSCOH1_s0225	SQ100	+	300950	301192	+	+
46	GBSCOH1_s0230	SQ103	-	305129	304898	+	+
47	GBSCOH1_s0235	SQ104	-	308444	308210	+	+
48	GBSCOH1_s0240	SQ106	+	313795	314032	+	+
49	GBSCOH1_s0245	SQ108	+	316669	316911	+	+
50	GBSCOH1_s0250	SQ711	-	344174	343942	+	+
51	GBSCOH1_s0255	SQ713	-	349818	349591	+	+
52	GBSCOH1_s0260	Srn009	+	350283	350430	+	+
53	GBSCOH1_s0265	SQ115	-	352831	352597	+	+
54	GBSCOH1_s0270	SQ716	+	355328	355560	+	+
55	GBSCOH1_s0275	SQ117	-	366667	366424	+	+
56	GBSCOH1_s0280	SQ717	-	367160	366932	+	+
57	GBSCOH1_s0285	cis_gbs0343	-	371196	371043	+	+
58	GBSCOH1_s0290	SQ122	-	379928	379667	+	+
59	GBSCOH1_s0295	Srn155	-	402011	401860	+	-
60	GBSCOH1_s0300	Srn010	-	423905	423770	+	-
61	GBSCOH1_s0305	Srn011	+	432605	432745	+	-
62	GBSCOH1_s0310	Srn013	-	432688	432619	+	-
63	GBSCOH1_s0315	Srn012	-	432804	432732	+	-
64	GBSCOH1_s0320	SQ133	+	434526	434763	+	+
65	GBSCOH1_s0325	SQ135	-	447111	446880	+	+
66	GBSCOH1_s0330	Srn014/SRP	+	457922	458000	+	-
67	GBSCOH1_s0335	Srn015/csRNA10	-	459709	459573	+	+
68	GBSCOH1_s0340	SQ731	-	466610	466383	+	+
69	GBSCOH1_s0345	SQ139	-	469052	468818	+	+
70	GBSCOH1_s0350	SQ140	+	472052	472286	+	+
71	GBSCOH1_s0355	Srn016	+	481809	481885	+	+
72	GBSCOH1_s0360	SQ149	+	500316	500569	+	+
73	GBSCOH1_s0365	SQ150	-	500749	500506	+	+
74	GBSCOH1_s0370	SQ738	+	500776	501005	+	+
75	GBSCOH1_s0375	Srn018	+	503729	503990	+	-
76	GBSCOH1_s0380	SQ155	+	503909	504143	+	+
77	GBSCOH1_s0385	SQ154	-	503958	503720	+	+
78	GBSCOH1_s0390	SQ158	-	508564	508326	+	+
79	GBSCOH1_s0395	Srn020	+	516921	517010	+	-
80	GBSCOH1_s0400	SQ745	-	525854	525621	+	+
81	GBSCOH1_s0405	SQ163	+	532143	532380	+	+
82	GBSCOH1_s0410	Srn021	+	532722	532770	+	+
83	GBSCOH1_s0415	SQ748	+	552269	552509	+	+
84	GBSCOH1_s0420	SQ749	-	553972	553744	+	+
85	GBSCOH1_s0425	SQ753	-	571167	570940	+	+
86	GBSCOH1_s0430	SQ754	-	572241	572007	+	+
87	GBSCOH1_s0435	SQ757	+	578245	578474	+	+
88	GBSCOH1_s0440	SQ172	+	580022	580262	+	+
89	GBSCOH1_s0445	SQ174	+	580840	581082	+	+
90	GBSCOH1_s0450	SQ758	-	581344	581109	+	+
91	GBSCOH1_s0455	cis_gbs0574	-	600214	600092	+	+
92	GBSCOH1_s0460	SQ179	-	612646	612400	+	+
93	GBSCOH1_s0465	SQ761	+	614674	614926	+	+
94	GBSCOH1_s0470	SQ182	-	614945	614696	+	+
95	GBSCOH1_s0475	Srn024/csRNA11	+	622777	622875	+	+
96	GBSCOH1_s0480	SQ193	-	626223	625986	+	+
97	GBSCOH1_s0485	Srn157	-	648027	646940	+	+
98	GBSCOH1_s0490	SQ197	-	648315	648064	+	+
99	GBSCOH1_s0495	SQ200	+	652776	653017	+	+
100	GBSCOH1_s0500	SQ199	-	653202	652961	+	+
101	GBSCOH1_s0505	SQ206	+	656153	656392	+	+
102	GBSCOH1_s0510	SQ205	-	656500	656256	+	+
103	GBSCOH1_s0515	SQ777	+	687020	687249	+	+
104	GBSCOH1_s0520	SQ778	-	690415	690181	+	+
105	GBSCOH1_s0525	SQ779	-	698608	698381	+	+
106	GBSCOH1_s0530	SQ216	+	703512	703754	+	+
107	GBSCOH1_s0535	Srn160	-	728078	727932	+	-
108	GBSCOH1_s0540	Srn027	-	749972	749838	+	-
109	GBSCOH1_s0545	Srn028	+	758672	758814	+	-
110	GBSCOH1_s0550	Srn030	-	758755	758689	+	-
111	GBSCOH1_s0555	Srn029	-	758871	758801	+	-
112	GBSCOH1_s0560	SQ233	-	773823	773580	+	+
113	GBSCOH1_s0565	cis_gbs0767	+	784989	785190	+	+
114	GBSCOH1_s0570	SQ792	-	797980	797748	+	+
115	GBSCOH1_s0575	SQ248	+	810763	810998	+	+
116	GBSCOH1_s0580	SQ799	-	820761	820503	+	+
117	GBSCOH1_s0585	cis_gbs0809	+	831637	831764	+	+
118	GBSCOH1_s0590	cis_gbs0828	+	852682	852858	+	+
119	GBSCOH1_s0595	SQ256	+	855457	855692	+	+
120	GBSCOH1_s0600	SQ257	-	855877	855642	+	+
121	GBSCOH1_s0605	SQ260	-	857949	857706	+	+
122	GBSCOH1_s0610	SQ261	-	858037	857781	+	+
123	GBSCOH1_s0615	SQ804	+	860166	860397	+	+
124	GBSCOH1_s0620	cis_gbs0835	-	860306	860149	+	+
125	GBSCOH1_s0625	SQ264	+	860687	860914	+	+
126	GBSCOH1_s0630	cis_gbs0853	+	879260	879449	+	+
127	GBSCOH1_s0635	SQ274	-	901186	900951	+	+
128	GBSCOH1_s0640	cis_gbs0886	+	912580	912785	+	+
129	GBSCOH1_s0645	SQ279	-	933172	932926	+	+
130	GBSCOH1_s0650	SQ280	-	942264	942020	+	+
131	GBSCOH1_s0655	Srn036/tracR as	+	945466	945563	+	+
132	GBSCOH1_s0660	SQ282	-	945640	945391	+	+
133	GBSCOH1_s0665	SQ283	-	945718	945489	+	+
134	GBSCOH1_s0670	Srn039	+	951814	952883	+	+
135	GBSCOH1_s0675	Srn179	-	963298	962275	+	+
136	GBSCOH1_s0680	SQ286	-	965599	965357	+	+
137	GBSCOH1_s0685	SQ824	-	977360	977123	+	+
138	GBSCOH1_s0690	SQ293	-	983983	983711	+	+
139	GBSCOH1_s0695	SQ829	-	987696	987459	+	+
140	GBSCOH1_s0700	SQ296	-	992530	992288	+	+
141	GBSCOH1_s0705	SQ831	+	1012804	1013036	+	+
142	GBSCOH1_s0710	Srn041	+	1013046	1013120	+	-
143	GBSCOH1_s0715	Srn044	+	1021945	1022079	+	-
144	GBSCOH1_s0720	Srn162	+	1043839	1043985	+	-
145	GBSCOH1_s0725	SQ842	+	1060315	1060553	+	+
146	GBSCOH1_s0730	SQ311	+	1061144	1061383	+	+
147	GBSCOH1_s0735	SQ845	+	1061888	1062127	+	+
148	GBSCOH1_s0740	SQ325	-	1121529	1121300	+	+
149	GBSCOH1_s0745	SQ326	-	1122698	1122461	+	+
150	GBSCOH1_s0750	SQ327	-	1124592	1124358	+	+
151	GBSCOH1_s0755	SQ329	-	1127425	1127193	+	+
152	GBSCOH1_s0760	cis_gbs1084	-	1130266	1130210	+	+
153	GBSCOH1_s0765	Srn046	-	1133913	1133712	+	+
154	GBSCOH1_s0770	SQ854	-	1150887	1150659	+	+
155	GBSCOH1_s0775	SQ855	+	1151890	1152123	+	+
156	GBSCOH1_s0780	SQ857	-	1156393	1156164	+	+
157	GBSCOH1_s0785	cis_gbs1117	-	1163503	1163320	+	+
158	GBSCOH1_s0790	SQ340	+	1163539	1163779	+	+
159	GBSCOH1_s0795	SQ339	-	1163864	1163617	+	+
160	GBSCOH1_s0800	SQ858	-	1164224	1163995	+	+
161	GBSCOH1_s0805	Srn049	+	1165255	1165320	+	-
162	GBSCOH1_s0810	Srn163	+	1172106	1172265	+	-
163	GBSCOH1_s0815	Srn050	-	1185287	1184980	+	-
164	GBSCOH1_s0820	SQ870	+	1211996	1212233	+	+
165	GBSCOH1_s0825	SQ873	+	1220083	1220312	+	+
166	GBSCOH1_s0830	Srn164	-	1232159	1231410	+	+
167	GBSCOH1_s0835	SQ377	-	1250102	1249861	+	+
168	GBSCOH1_s0840	cis_gbs1212	+	1250542	1250834	+	+
169	GBSCOH1_s0845	Srn051	-	1255599	1255530	+	+
170	GBSCOH1_s0850	SQ881	+	1257329	1257566	+	-
171	GBSCOH1_s0855	cis_gbs1223	+	1259008	1259086	+	-
172	GBSCOH1_s0860	SQ882	-	1260277	1260025	+	-
173	GBSCOH1_s0865	SQ389	+	1262434	1262663	+	+
174	GBSCOH1_s0870	SQ391	+	1262508	1262746	+	+
175	GBSCOH1_s0875	SQ390	-	1262848	1262619	+	+
176	GBSCOH1_s0880	SQ393	-	1266354	1266120	+	+
177	GBSCOH1_s0885	SQ394	-	1266853	1266609	+	+
178	GBSCOH1_s0890	SQ396	+	1272073	1272328	+	+
179	GBSCOH1_s0895	SQ893	-	1300601	1300360	+	+
180	GBSCOH1_s0900	SQ899	+	1336638	1336866	+	+
181	GBSCOH1_s0905	Srn166	+	1347483	1347574	+	+
182	GBSCOH1_s0910	SQ407	+	1350419	1350658	+	+
183	GBSCOH1_s0915	Srn183	-	1360610	1360375	+	+
184	GBSCOH1_s0920	SQ418	-	1361875	1361635	+	+
185	GBSCOH1_s0925	cis_gbs1324	-	1371718	1371658	+	-
186	GBSCOH1_s0930	SQ429	-	1371974	1371723	+	-
187	GBSCOH1_s0935	Srn181	+	1374024	1374585	+	-
188	GBSCOH1_s0940	Srn057	-	1379609	1379512	+	-
189	GBSCOH1_s0945	SQ434	+	1392143	1392389	+	-
190	GBSCOH1_s0950	SQ435	+	1407957	1408196	+	-
191	GBSCOH1_s0955	SQ446	-	1450843	1450610	+	+
192	GBSCOH1_s0960	Srn169	-	1456354	1455967	+	+
193	GBSCOH1_s0965	SQ913	-	1478133	1477897	+	+
194	GBSCOH1_s0970	SQ914	+	1480251	1480504	+	+
195	GBSCOH1_s0975	SQ453	+	1483681	1483915	+	+
196	GBSCOH1_s0980	SQ457	-	1505465	1505227	+	+
197	GBSCOH1_s0985	SQ461	+	1518293	1518525	+	+
198	GBSCOH1_s0990	cis_gbs1473	-	1523023	1522815	+	+
199	GBSCOH1_s0995	SQ920	+	1527014	1527253	+	-
200	GBSCOH1_s1000	SQ465	+	1563248	1563485	+	+
201	GBSCOH1_s1005	SQ466	-	1587107	1586871	+	-
202	GBSCOH1_s1010	SQ930	+	1593623	1593852	+	-
203	GBSCOH1_s1015	SQ932	-	1598754	1598526	+	+
204	GBSCOH1_s1020	SQ468	-	1600444	1600213	+	+
205	GBSCOH1_s1025	cis_gbs1537	-	1602865	1602781	+	+
206	GBSCOH1_s1030	SQ472	-	1617714	1617467	+	+
207	GBSCOH1_s1035	SQ475	+	1637374	1637609	+	+
208	GBSCOH1_s1040	SQ485	+	1655610	1655852	+	+
209	GBSCOH1_s1045	SQ487	+	1658958	1659189	+	+
210	GBSCOH1_s1050	SQ942	-	1681148	1680917	+	+
211	GBSCOH1_s1055	SQ943	+	1681408	1681637	+	+
212	GBSCOH1_s1060	SQ945	+	1687729	1687957	+	+
213	GBSCOH1_s1065	cis_gbs1637	-	1698225	1698122	+	+
214	GBSCOH1_s1070	SQ510	+	1725516	1725745	+	+
215	GBSCOH1_s1075	SQ512	+	1730477	1730722	+	+
216	GBSCOH1_s1080	SQ511	-	1730907	1730662	+	+
217	GBSCOH1_s1085	SQ513	+	1732756	1732989	+	+
218	GBSCOH1_s1090	SQ514	-	1739330	1739093	+	+
219	GBSCOH1_s1095	SQ517	-	1755603	1755358	+	+
220	GBSCOH1_s1100	SQ522	+	1756105	1756347	+	+
221	GBSCOH1_s1105	SQ525	+	1765655	1765890	+	+
222	GBSCOH1_s1110	SQ955	+	1774736	1774963	+	+
223	GBSCOH1_s1115	SQ532	+	1775540	1775774	+	+
224	GBSCOH1_s1120	Srn071	-	1781373	1781218	+	+
225	GBSCOH1_s1125	SQ533	+	1785035	1785271	+	+
226	GBSCOH1_s1130	SQ958	+	1790028	1790259	+	+
227	GBSCOH1_s1135	SQ959	+	1794163	1794390	+	+
228	GBSCOH1_s1140	Srn072	+	1798688	1798753	+	-
229	GBSCOH1_s1145	SQ960	+	1800593	1800825	+	-
230	GBSCOH1_s1150	SQ964	+	1812070	1812297	+	+
231	GBSCOH1_s1155	SQ540	-	1818727	1818494	+	+
232	GBSCOH1_s1160	Srn073	-	1819411	1818724	+	+
233	GBSCOH1_s1165	SQ968	-	1819667	1819440	+	+
234	GBSCOH1_s1170	Srn182	+	1831094	1831211	+	+
235	GBSCOH1_s1175	SQ545	+	1838171	1838428	+	+
236	GBSCOH1_s1180	SQ970	-	1854839	1854603	+	+
237	GBSCOH1_s1185	SQ548	+	1857526	1857771	+	+
238	GBSCOH1_s1190	SQ971	+	1860889	1861127	+	+
239	GBSCOH1_s1195	Srn172	-	1864991	1864851	+	+
240	GBSCOH1_s1200	Srn173	+	1866767	1866822	+	+
241	GBSCOH1_s1205	SQ974	-	1899156	1898929	+	+
242	GBSCOH1_s1210	Srn174	-	1929961	1929794	+	+
243	GBSCOH1_s1215	Srn075	+	1933071	1933139	+	+
244	GBSCOH1_s1220	SQ565	-	1941460	1941219	+	+
245	GBSCOH1_s1225	SQ984	+	1964472	1964699	+	+
246	GBSCOH1_s1230	SQ985	-	1969695	1969457	+	+
247	GBSCOH1_s1235	Srn176	+	2028386	2028830	+	+
248	GBSCOH1_s1240	SQ994	-	2030399	2030171	+	+
249	GBSCOH1_s1245	SQ995	-	2033434	2033205	+	+
250	GBSCOH1_s1250	SQ996	+	2036345	2036575	+	+
251	GBSCOH1_s1255	SQ1002	+	2045161	2045391	+	-
252	GBSCOH1_s1260	SQ1001	-	2045576	2045346	+	-
253	GBSCOH1_s1265	SQ592	-	2051470	2051233	+	+
254	GBSCOH1_s1270	SQ1004	+	2052153	2052383	+	+
255	GBSCOH1_s1275	SQ593	-	2052574	2052332	+	+
256	GBSCOH1_s1280	cis_gbs2013	+	2084009	2084135	+	+
257	GBSCOH1_s1285	SQ1014	+	2086473	2086702	+	+
258	GBSCOH1_s1290	SQ1015	+	2091772	2092000	+	+
259	GBSCOH1_s1295	cis_gbs2033	-	2108049	2107756	+	+
260	GBSCOH1_s1300	Srn177	-	2131931	2130088	+	+
261	GBSCOH1_s1305	SQ1021	-	2137696	2137452	+	+
262	GBSCOH1_s1310	SQ623	-	2141631	2141396	+	+
263	GBSCOH1_s1315	SQ624	+	2146090	2146328	+	-
264	GBSCOH1_s1320	SQ630	+	2149478	2149720	+	-
265	GBSCOH1_s1325	Srn085/csRNA13	+	2160062	2160123	+	+
266	GBSCOH1_s1330	SQ1028	+	2168525	2168754	+	+
267	GBSCOH1_s1335	Srn086	-	2177181	2177102	+	+
268	GBSCOH1_s1340	cis_gbs2129	+	2202738	2202800	+	+
269	GBSCOH1_s1345	SQ638	-	2208324	2208076	+	+
270	GBSCOH1_s1350	SQ1032	-	2208352	2208122	+	+
271	GBSCOH1_s1355	SQ640	+	2208421	2208656	+	+
272	GBSCOH1_s1360	SQ641	+	2209064	2209297	+	+
