# Supplementary material for: Global Annotation, Expression Analysis, and Stability of Candidate sRNAs in Group B Streptococcus
Source: mBio. 2021 Nov 2;12(6):e02803-21. doi: 10.1128/mBio.02803-21 (PMC8561379; doi:10.1128/mBio.02803-21)
Supplement: FILE S2 [file mbio.02803-21-s0002.xlsx]

## Sheet: Study Information
Study	GEO Project Title	SRA study	Total Datasets	Datasets Used in This Study	Citation
1	Cas9-mediated gene regulation in Group B Streptococcus	SRP216636	20	20	https://www.ncbi.nlm.nih.gov/pmc/articles/PMC6712506/pdf/fmicb-10-01930.pdf
2	A vaginal tract signal detected by the GBS SaeRS system elicits transcriptomic changes and enhances murine colonization	SRP131415	14	14	https://www.ncbi.nlm.nih.gov/pmc/articles/PMC5865029/pdf/e00762-17.pdf
3	Streptococcus agalactiae stringent response RNA-seq	SRP105790	12	12	https://www.ncbi.nlm.nih.gov/pmc/articles/PMC5736797/pdf/e00612-17.pdf
4	Streptococcus agalactiae Transcriptome or Gene expression	SRP026339	16	16	https://www.ncbi.nlm.nih.gov/pmc/articles/PMC3890567/pdf/1471-2164-14-920.pdf
5	Streptococcus agalactiae Transcriptome or Gene expression	SRP124626	4	4	https://www.ncbi.nlm.nih.gov/pmc/articles/PMC5820942/pdf/e00552-17.pdf
6	Streptococcus agalactiae Transcriptome WT vs brpA mutant	SRP140532	4	4	https://pubmed.ncbi.nlm.nih.gov/29868829/.pdf

## Sheet: Study 1
SRA Accession	Sample	SRA Run			BioProject accession:
SRX6606589	COH1 0.2.1	SRR9851977			PRJNA557104
SRX6606589	COH1 0.2.2	SRR9851977
SRX6606589	COH1 0.2.3	SRR9851977
SRX6606588	COH1 0.5.1	SRR9851978			Comparisons:
SRX6606588	COH1 0.5.2	SRR9851978			1.1. COH1 0.2 v. COH1 0.5
SRX6606588	COH1 0.5.3	SRR9851978			1.2. COH1 0.5 v. COH1 1.0
SRX6606587	COH1 1.0.1	SRR9851979			1.3. COH1 0.2 v. COH1 1.0
SRX6606587	COH1 1.0.3	SRR9851979			1.4. COH1 0.2 v. cas9 0.2
SRX6606586	cas9 0.2.1	SRR9851980			1.5. COH1 0.5 v. cas9 0.5
SRX6606586	cas9 0.2.2	SRR9851980			1.6. COH1 1.0 v. cas9 1.0
SRX6606586	cas9 0.2.3	SRR9851980			1.7. COH1 0.5 v. ciaR 0.5
SRX6606592	cas9 0.5.1	SRR9851974			1.8. ciaR 0.5 v. cas9 0.5
SRX6606592	cas9 0.5.2	SRR9851974
SRX6606592	cas9 0.5.3	SRR9851974
SRX6606591	cas9 1.0.1	SRR9851975
SRX6606591	cas9 1.0.2	SRR9851975
SRX6606591	cas9 1.0.3	SRR9851975
SRX6606590	ciaR 0.5.1	SRR9851976
SRX6606590	ciaR 0.5.2	SRR9851976
SRX6606590	ciaR 0.5.3	SRR9851976

## Sheet: Study 2
SRA Accession	Sample	SRA Run			BioProject accession:
SRX3601246	A909_CDM.1	SRR6513222			PRJNA431645
SRX3601247	A909_CDM.2	SRR6513223
SRX3601248	A909_CDM.3	SRR6513224
SRX3601249	A909_VT.1	SRR6513225			Comparisons
SRX3601250	A909_VT.2	SRR6513226			2.1. WT CDM v. WT Vaginal Tract
SRX3601251	A909_VT.3	SRR6513227			2.2. WT CDM v. dsaeR CDM
SRX3601252	dsaeR_CDM.1	SRR6513228			2.3. WT Vaginal Tract v. dsaeR Vaginal Tract
SRX3601253	dsaeR_CDM.2	SRR6513229			2.4. dsaeR CDM v. dsaeR Vaginal Tract
SRX3601254	dsaeR_CDM.3	SRR6513230			2.5. dsaeR CDM v. dsaeR THY
SRX3601255	dsaeR_THY.1	SRR6513231			2.6. dsaeR Vaginal Tract v. dsaeR THY
SRX3601256	dsaeR_THY.2	SRR6513232
SRX3601257	dsaeR_VT.1	SRR6513233
SRX3601258	dsaeR_VT.2	SRR6513234
SRX3601259	dsaeR_VT.3	SRR6513235

## Sheet: Study 3
SRA Accession	Sample	SRA Run			BioProject accession:
SRX2771977	1084_SR_3	SRR5489137			PRJNA382539
SRX2771976	1084_SR_2	SRR5489136
SRX2771975	1084_SR_1	SRR5489135
SRX2771974	1084_TS_3	SRR5489134			Comparisons:
SRX2771973	1084_TS_2	SRR5489133			3.1. A909 TS media v. stringent response
SRX2771972	1084_TS_1	SRR5489132			3.2. 1084 in TS media vs. stringent response
SRX2771971	A909_SR_3	SRR5489131
SRX2771970	A909_SR_2	SRR5489130
SRX2771969	A909_SR_1	SRR5489129
SRX2771968	A909_TS_3	SRR5489128
SRX2771967	A909_TS_2	SRR5489127
SRX2771966	A909_TS_1	SRR5489126

## Sheet: Study 4
SRA Accession	Sample	SRA Run			BioProject accession:
SRX315269	CCUG 37738 milk 1	SRR922316			PRJNA209649
SRX315270	CCUG 37738 milk 2	SRR922317
SRX315271	CCUG 37738 milk 3	SRR922318
SRX315266	CCUG 37738 broth 1	SRR922313			Comparisons
SRX315267	CCUG 37738 broth 2	SRR922314			4.1. CCUG milk v broth
SRX315268	CCUG 37738 broth 3	SRR922315			4.2. NEM316 milk v broth
SRX315263	NEM316 milk 1	SRR922310			4.3. FSL milk v broth
SRX315264	NEM316 milk 2	SRR922311
SRX315265	NEM316 milk 3	SRR922312
SRX315261	NEM316 broth 1	SRR922308
SRX315262	NEM316 broth 2	SRR922309
SRX315227	FSL S3-586 milk 1	SRR922275
SRX315259	FSL S3-586 milk 2	SRR922292
SRX315260	FSL S3-586 milk 3	SRR922307
SRX315203	FSL S3-586 broth 1	SRR922251
SRX315226	FSL S3-586 broth 2	SRR922274

## Sheet: Study 5
SRA Accession	Sample	SRA Run			BioProject accession:
SRX3375291	wild-type 1	SRR6269134			PRJNA413672
SRX3375292	wild-type 2	SRR6269133
SRX3375293	cas9 1	SRR6269132
SRX3375294	cas9 2	SRR6269131			Comparisons:
					5.1 WT v. cas9 mutant

## Sheet: Study 6
SRA Accession	Sample	SRA Run			BioProject accession:
SRX3942997	wild-type biological replicate 1	SRR7010515			PRJNA435418
SRX3942996	wild-type biological replicate 2	SRR7010516
SRX3942995	bprA mutant replicate 1	SRR7010517
SRX3942994	bprA mutant replicate 2	SRR7010518			Comparisons:
					5.1 WT v. bprA mutant
