# Supplementary material for: Global Annotation, Expression Analysis, and Stability of Candidate sRNAs in Group B Streptococcus
Source: mBio. 2021 Nov 2;12(6):e02803-21. doi: 10.1128/mBio.02803-21 (PMC8561379; doi:10.1128/mBio.02803-21)
Supplement: FILE S3 [file mbio.02803-21-s0003.xlsx]

## Sheet: Sheet1
	COH1 0.2 v. COH1 0.5			COH1 0.5 v. COH1 1.0			COH1 0.2 v. COH1 1.0			COH1 0.2 v. cas9 0.2			COH1 0.5 v. cas9 0.5			COH1 1.0 v. cas9 1.0			COH1 0.5 v. ciaR 0.5			ciaR 0.5 v. cas9 0.5			WT CDM v. WT Vaginal Tract			WT CDM v. saeR CDM			WT Vaginal Tract v. saeR Vaginal Tract			saeR CDM v. saeR Vaginal Tract			saeR CDM v. saeR THY			saeR Vaginal Tract v. saeR THY			A909 TS v. Stringent Response			1084 TS v. Stringent Response			CCUG Milk v. Broth
sRNA ID	Fold Change	Exp 0.2	Exp 0.5	Fold Change	Exp 0.5	Exp 1.0	Fold Change	Exp 0.2	Exp 1.0	Fold Change	Exp COH1 0.2	Exp cas9 0.2	Fold Change	Exp COH1 0.5	Exp cas9 0.5	Fold Change	Exp COH1 1.0	Exp cas9 1.0	Fold Change	Exp COH1 0.5	Exp ciaR 0.5	Fold Change	Exp ciaR 0.5	Exp cas9 0.5	Fold Change	Exp CDM	Exp VT	Fold Change	Exp CDM	Exp saeR CDM	Fold Change	Exp VT	Exp saeR VT	Fold Change	Exp saeR CDM	Exp saeR VT	Fold Change	Exp saeR CDM	Exp saeR THY	Fold Change	Exp saeR VT	Exp saeR THY	Fold Change	Exp TS	Exp SR	Fold Change	Exp TS	Exp SR	Fold Change
GBSCOH1_s0240	-1	56611.7	56611.7	-2.14	187949	87669.9	-1.95	170958	87893.6	-1	43447.4	43447.4	-1	57604.6	57604.6	-1	126689	126689	-1	64821.7	64821.7	-1	50776	50776	-2.2	82830.7	37577.3	-3.08	28731.1	9333.75	-1.25	37536.8	30067.2	1.63	9278.16	15085	1.57	6287.93	9890.11	-1.34	13544.7	10122.5	-1.13	2201.15	1948.98	3.05	1751.18	5343.52	-4.97
GBSCOH1_s1160	-1	2005.11	2004.35	87.32	1670.08	145825	97.58	1466.9	143136	-1.03	2021.35	1971.52	-1.15	2053.4	1792.3	-1	187559	187559	-1.06	2045.71	1925.56	-1.07	1906.53	1787.55	88.2	339.62	29956	2.14	370.3	792.79	1.63	29736.2	48580.9	28.3	766.21	21680.9	3.84	651.33	2499.2	-8.93	21942.6	2456.89	-1.32	4603.89	3489.76	-1.36	1881.21	1385.68	-749.09
GBSCOH1_s0375	-1.27	715.76	564.02	4.01	481.86	1934.1	3.94	518.82	2043.41	-1.2	694.16	579.08	1.35	569.75	768.66	-1.05	1496.29	1427.94	1.33	574.12	761.9	1	734.12	735.51	∞	0	364.65	1	0	0	#NAME?	349.24	0	1	0	0	1	0	0	1	0	0	1	0	0	1	0	0	45.14
GBSCOH1_s0990	-1.02	2502.5	2444.5	-1.98	1942.15	980.52	-2.2	2043.41	929.4	1.03	2631.11	2717.9	1.13	2392.26	2714.14	1.13	798.78	900.26	1.12	2377.28	2660.62	-1	2832.49	2821.92	1.32	1261.15	1665.83	-1.32	1285.33	975.24	-3.65	1523.06	417.49	-2.09	926.82	443.64	2.3	541.98	1248.95	2.43	523.43	1269.91	1.16	1161.49	1350.22	1.71	1098.77	1882.16	124.22
GBSCOH1_s0765	1.12	3745.7	4187.23	2.12	3009.1	6375.45	2.09	3208.02	6714.63	-1.14	4196.37	3677.89	-1.18	4240.32	3583.64	-1.71	6261.8	3653.35	-1.25	3776.68	3016.01	1.17	3266.85	3816.42	-1.21	3251.48	2691.83	-6.48	3214.6	496.1	-6.52	2443.17	374.45	-1.21	489.28	405.59	2.38	259.06	615.34	1.75	383.87	671.06	-1.09	1168.85	1067.76	2.52	732.34	1844.82	400.5
GBSCOH1_s1250	1.7	3404.5	5775.08	1.38	5002.84	6904.96	2.27	3179.52	7232.89	-1.36	3751.29	2761.74	-1.89	5907.19	3117.71	-1.43	6805.51	4754.92	-1.22	5257.08	4296.62	-1.47	4834.01	3293.88	9.13	7469.25	68181.1	-4.51	6888.6	1527.9	-2.11	69922.5	33140.9	10.64	1390.06	14786.8	2.28	572.96	1304.11	-14.96	19843.8	1326.89	1.59	39.02	62.12	2.84	77	218.56	20.59
GBSCOH1_s0680	1.94	1976.29	3839.69	-5.25	2873.28	547.03	-3.03	1557.73	513.94	1.42	1949.2	2767.23	-1.5	3858.13	2577.14	1.22	435.66	532.27	-1.18	3524.66	2979.09	-1.22	3275.93	2680.65	-2.39	19869.6	8315.54	1.22	12095.7	14735	-2.85	8443.22	2963.44	-5.19	14472.2	2790.53	1.88	12950.5	24335.5	7.09	3724.83	26400.9	2.17	27.5	59.69	5.13	47.37	243.08	3.09
GBSCOH1_s0335	7.39	2006.46	14827.9	1.65	15691.4	25931.2	17.41	1543.27	26867.3	1.03	1985.95	2038.46	-8.64	14212.6	1645.45	-2.76	28372.3	10286.3	-378.2	13409.3	35.46	46.8	35.25	1649.76	-1.35	42.17	31.15	-1.73	43.81	25.29	-9.67	34.96	3.61	-8.92	34.56	3.87	1.55	11.63	18.01	4.83	6.38	30.83	#NAME?	1.01	0	3.3	2.24	7.39	90.25
GBSCOH1_s0380	-1.51	667.57	440.8	2.81	355.06	996.07	1.66	565.17	935.59	-1.13	647.68	574.81	1.49	437.87	654.47	-1.18	803.33	679.67	1.31	449.4	587.82	1.11	568.95	632.55	4.24	131.24	556.76	-1.91	143.03	74.8	-8.79	538.24	61.25	-1.29	83.74	64.78	9.14	20.09	183.56	2.9	72.69	210.54	1	0	0	1	0	0	83.3
GBSCOH1_s1305	-1.81	8242.91	4544.35	-4.42	3297.77	746.67	-11.02	7585.65	688.63	-1.06	8346	7868.88	1.74	4536.71	7904.69	1.4	600.72	843.97	1.15	4066.78	4670.91	1.39	5375.54	7494.24	1.48	184.84	272.92	1.88	204.41	383.56	-7.05	276.52	39.23	-9.68	389.17	40.21	-1.07	417.71	388.64	6.74	63.09	424.96	1.51	8154.34	12325.6	-1.75	11078.4	6317.45	-3.28
GBSCOH1_s0565	-1.55	508.29	327.54	-1.05	252.17	239.28	-1.59	368.25	231.2	-1.66	494.17	297.38	-1.79	327.4	182.63	-2.88	170.02	59.01	-1.52	332.11	219.07	-1.18	212.54	179.64	1.03	142.8	146.38	-2.22	156.6	70.65	-1.69	150.21	88.77	1.17	81.46	95.59	2.49	42.55	105.81	-1.04	134.49	129.86	1.29	152.6	197.07	2.48	151.9	376.59	124.57
GBSCOH1_s0385	-1.13	3861.4	3431.33	2.36	2492.05	5892.47	1.98	3253.8	6437.61	-1.01	4316.31	4287.7	1.05	3318.4	3491.56	-1.2	5999.34	4990.5	1.16	3158.5	3668.67	-1.13	4185.86	3705	∞	0	294.23	1	0	0	-3.03	289.99	95.68	∞	0	105.86	1	0	0	#NAME?	173.84	0	1	0	0	1	0	0	57.18
GBSCOH1_s0085	-1.91	1294.22	678.73	-1.82	554.96	304.29	-3.47	1017.76	293.58	-1.07	1310.28	1227.27	1.22	684.29	836.39	1.13	228.01	258.03	1.16	688.26	798.47	1.06	769.27	814.58	1.74	350.79	609.12	-2.58	382.47	148.39	-1.18	593.72	504.28	3.31	158.72	524.6	1.55	63.94	98.83	-6.34	782.69	123.49	1.61	209.68	336.58	1.6	143.99	229.95	126.24
GBSCOH1_s0190	1.24	276.72	343.82	1.84	295.63	543.31	2.59	194.78	504.94	1.1	271.86	300.19	-1.42	343.08	242.37	-1.44	424.65	294.94	-1.34	351.13	261.1	-1.06	254.41	240.18	1.44	530.48	763.63	-2.34	555.46	237.31	-2.96	739.5	249.67	1.1	244.68	268.11	1.46	112.55	164.54	1.11	171.22	190.56	1.48	104.81	155.19	1.29	110.29	141.74	234.32
GBSCOH1_s0530	1.34	2798.31	3749.65	1.08	2678.77	2886.23	1.46	2340.19	3422.9	-1.05	2993.5	2851.13	-1.5	3749.62	2496.59	-1.55	2580.51	1666.7	-1.41	3456.79	2458.29	1.01	2566.47	2589.67	2.48	618.84	1535.55	-1.75	645.41	369.81	-3.4	1429.35	420.56	1.18	373.81	442.68	1.19	297.83	353.71	-1.72	665.51	387.1	1.51	919.97	1388.64	-1.31	1375.96	1052.69	13.14
GBSCOH1_s0080	1.12	280.95	315.68	2	265.64	530.87	2.5	198.18	495.09	1.14	276.18	314.37	-1.31	315.21	240.98	-1.41	418.91	296.12	-1.24	321.75	260.12	-1.06	253.83	238.88	1.1	527.51	580.07	-2.44	553.14	226.23	-2.15	566.27	262.8	1.26	231.54	291.07	1.38	117.3	162.31	-1.64	310	188.93	1.5	101.9	153.23	1.42	106.22	151.2	181.43
GBSCOH1_s0065	-2.63	979.1	372.18	-6.65	293.64	44.17	-15.46	725.51	46.94	-1.09	962.49	882.95	2.43	369.57	897.36	2.21	31.86	70.51	1.79	379.84	680.65	1.34	652.46	872.48	1.02	2961.02	3012.32	2.15	3008.97	6459.6	-3	2746.37	916.88	-6.57	6152.22	936.44	2.01	4551.42	9135.23	7.56	1152.61	8715.18	1.03	446.12	460.36	1.13	406.92	461.26	2.59
GBSCOH1_s0415	1.15	738.43	848.89	1.1	680.22	750.53	1.3	534.65	694.23	1	716.7	717.8	-1.48	865.99	583.88	-1.82	605.95	332.65	-1.15	876.54	760.24	-1.27	725.11	569.81	1.23	1540.6	1893.03	1.22	1569.69	1909.56	-1.7	1729.09	1014.9	-1.7	1756.33	1033.92	1.37	1850.23	2533.12	1.81	1339.52	2424.66	1.08	1803.45	1954.55	1.29	1364.62	1761.26	5.18
GBSCOH1_s0070	-2.27	2825.26	1245.14	-3.37	1098.63	326.33	-7.39	2332.84	315.73	1.34	3046.19	4073.41	2.43	1289.45	3135.16	1.46	242.71	353.42	1.84	1301.12	2390.4	1.36	2443.73	3313.15	-1.27	2584.71	2037.61	-1.26	2647.25	2095.05	1.52	1814.61	2756.92	1.44	1908.17	2740.33	-2.04	2218.73	1087.64	-2.72	3027.36	1112.81	1.16	259.31	302.1	1.69	366.99	620.48	8.51
GBSCOH1_s0195	-1.76	744.47	421.97	-1.2	346.1	289.25	-2.24	623.94	278.59	1.03	722.47	745.63	1.18	419.36	495.64	-1.39	216.01	155.67	1.01	430.76	436.36	1.15	420.71	484.08	∞	0	36.49	1	0	0	#NAME?	39.74	0	1	0	0	∞	0	3.44	∞	0	7.12	∞	0	0.19	1	0	0	152.26
GBSCOH1_s0590	1.39	2202.22	3050.46	-4.9	2205.19	449.72	-3.91	1671.22	427.88	1.01	2233.36	2261.73	-1.36	2865.21	2106.3	1.17	351.31	410.88	-1.29	2799.08	2162.31	-1.03	2175.08	2104.1	1.3	995.16	1291.22	-1.52	1016.8	666.81	1.2	1218.14	1456.38	2.23	668.48	1488.48	-1.44	753	521.12	-3.2	1808.78	566.02	1.09	650.9	709.31	1.26	880.68	1113.72	1.14
GBSCOH1_s0255	1	880.38	881.06	5.11	747.84	3823.24	6.72	666.28	4476.55	-1.13	858.7	763.23	-1.05	898.07	856.39	1.23	3968.03	4876.37	1.01	909.4	916.14	-1.07	879.58	822.59	-3.85	24.1	6.26	6	24.81	148.87	7.44	9.26	68.84	-2.07	157.77	76.22	4.44	74.11	329.38	∞	0	361.86	-1.21	532.13	441.52	-1.25	256.35	205.65	-21.72
GBSCOH1_s0100	2.85	2080.23	5927.33	-7.59	4843.2	638.19	-2.72	1608.03	591.03	1.41	2087.52	2934.72	-2.9	5984.21	2065.45	-1.67	504.74	302.87	-2.42	5346.04	2213.55	-1.08	2231.05	2071.11	1	0	0	1	0	0	1	0	0	1	0	0	1	0	0	1	0	0	1	0	0	1	0	0	1
GBSCOH1_s0105	-1.78	2406.21	1353.13	-2.84	1024.79	361.16	-5.51	1923.03	348.79	-1.22	2513.32	2062.44	2.15	1399.17	3003.83	2.01	274.95	553.32	1.51	1404.56	2118.69	1.48	2144.75	3180.09	1.8	608.62	1092.71	-1.5	636.25	423.78	-8.81	1049.62	119.11	-3.33	429.45	129.14	-1.08	330.36	305.28	2.64	127.9	337.72	-1.06	303.61	286.52	-1.57	282.9	180	2.09
GBSCOH1_s0360	1.86	28.04	52.27	4.09	39.84	162.86	5.73	27.41	156.97	1.4	30.44	42.46	-1.95	48.81	25.03	-2.13	110.89	52.16	1.09	48.97	53.16	-2.07	51.64	25.01	3.42	1042	3566.61	-1.34	1069.46	797.82	2.08	3266.17	6790.85	7.75	785.28	6085.98	1.02	982.43	997.65	-6.8	7080.22	1040.46	1.05	216.45	226.89	1	0	0	5.24
GBSCOH1_s1025	1.59	1791.95	2854.75	1.35	2095.13	2837.37	2.42	1404.2	3395.98	-1.31	1747.05	1330.07	-1.38	2673.56	1933.59	-1.45	2485.95	1709.41	-1.56	2627.75	1683.3	1.15	1673.89	1923.84	-1.4	33.3	23.72	2.32	34.32	79.63	#NAME?	28.05	0	#NAME?	91.81	0	1.34	56.08	74.87	∞	0	99.49	1	0	0	1	0	0	1
GBSCOH1_s0260	-1.5	1157.82	772.06	-2.4	646.56	269.32	-3.94	1024.76	259.97	-1.44	1154.87	803.86	1.38	779.37	1073.66	-1.16	194.65	168.11	1.25	786.73	982.35	1.12	964.32	1076.56	-1.81	1412.99	781.02	1.63	1441.75	2357.25	-1.54	765.01	496.17	-4.09	2126.03	520.17	1.55	1563.54	2427.88	6.33	366.19	2316.72	1.19	14.95	17.8	-1.13	19.1	16.88	3.91
GBSCOH1_s0215	-1.03	1847.03	1789.2	-1.38	1445.39	1049.42	-1.5	1479.53	986.96	-1.5	1813.63	1212.65	-1.12	1843.53	1645.41	-2.18	850.34	390.39	-1.19	1865.84	1573.83	1.05	1570.49	1649.96	1.92	202.61	389.44	-1.5	224.35	149.55	-3.42	391.57	114.51	-1.26	158.56	125.62	2.9	85.48	247.73	1.35	204.61	275.49	-1.09	282.41	258.23	-1.74	1112.82	638.05	2.27
GBSCOH1_s1080	1.02	1744.89	1771.09	-1.69	1499.51	884.99	-1.61	1340.24	832.62	1.03	1707.86	1764.04	-1.51	1830.23	1209.92	-1.09	719.27	660.72	-1.26	1842.73	1467.58	-1.21	1463.62	1211.64	-2.96	851.84	288.27	-2.88	877.35	305.07	1.79	291.17	519.84	1.78	306.46	545.47	1.23	333.54	408.9	-1.4	624.88	445.93	-1.26	522.48	414.96	1.05	51.2	53.86	3.34
GBSCOH1_s0350	-1.23	188.21	152.44	-1.09	112.24	103.15	-1.41	142.11	100.55	1.13	184.93	208.9	1.5	149.14	224.06	1.04	69.91	72.48	1.24	151.55	188.47	1.22	182.13	222.21	#NAME?	121.36	0	-4.71	131.64	27.94	∞	0	49.95	1.48	35.45	52.6	1.15	11.68	13.44	-3.34	82.11	24.56	1.18	40.41	47.87	1.17	48.77	57.24	362.4
GBSCOH1_s1190	-1.75	2413.47	1381.89	-4.56	1153.97	252.91	-8.48	2092.33	246.64	-1.2	2511.23	2085.67	1.42	1435.5	2031.89	2.07	181.82	376.99	1.26	1431.78	1799.81	1.15	1782.16	2041.31	4.58	181.86	832.86	-1.32	200.6	152.1	-2.02	788.3	389.37	2.55	161.03	410.93	-3.24	141.29	43.67	-6.35	402.85	63.44	-1.66	626.76	377.2	-2.75	306.99	111.59	7.73
GBSCOH1_s1295	-1.7	789.18	465.22	1.75	358.14	628.11	-1.02	591.94	578.93	-1.22	765.71	627.24	1.19	464.56	551.18	-1.61	494	307.46	1.24	473.27	585.32	-1.05	566.5	537.96	-1.16	135.59	117.17	1.84	147.9	272.61	1	121.76	122.09	-2.11	276.13	130.99	-10.96	185.96	16.96	-3.97	115.7	29.16	1.48	201.99	298.84	-1.19	2308.54	1937.52	4.69
GBSCOH1_s0475	5.3	641.96	3404.27	1.11	2389.22	2641.98	6.87	457.65	3143.04	1.25	623.77	776.87	-5.78	3290.48	569.15	-2.66	2174.63	816.32	-3.98	3149.16	791.69	-1.36	754.74	556.63	#NAME?	21.75	0	-3.26	22.53	6.91	∞	0	5.87	-1.87	11.02	5.91	-3.65	7.51	2.06	-2.49	9.63	3.87	1	0	0	1	0	0	1
GBSCOH1_s0670	-1	373.1	372.57	8.82	286.37	2526.45	12.23	246.25	3012.6	-1.04	365.57	352.64	1.06	370.09	390.52	-3.56	2075.09	582.34	1.08	380.83	409.5	-1.02	395.85	389.16	1.88	257.27	484.75	-1.07	284.46	265.28	-1.06	481.2	452.73	1.79	270.27	483.94	1.4	240.9	336.41	-1.42	522.06	367.93	1.24	379.19	471.36	1.06	464.46	493.87	3.73
GBSCOH1_s0330	1.52	740.81	1128.31	3.37	1069.11	3602.49	9.43	453	4271.22	1.02	722.54	736.64	-1.4	1158.93	825.99	-1.75	3631.89	2078.16	-1.3	1174.13	900.97	-1.06	865.13	818.27	2.03	64.45	130.94	-2.07	67.75	32.76	-1.93	135.69	70.18	1.84	39.89	73.2	-3.16	37.52	11.88	-3.18	62.21	19.58	1	0	0	1	0	0	1
GBSCOH1_s0015	-1.45	587.78	405.8	-9.98	263.9	26.44	-20.93	575.34	27.49	-1.28	576.37	451.95	1.31	406.86	533.96	10.35	18.84	194.97	1.09	413.3	449.37	1.2	434.57	523.15	4.09	206.43	843.69	-1.78	227.98	128.1	-4.58	824.1	179.93	1.44	138.19	198.81	1.09	54.28	59.42	-2.7	225.57	83.52	3.14	22.59	70.87	1.81	21.99	39.86	127.53
GBSCOH1_s0025	-1.12	220.52	196.82	1.31	201.09	263.06	2.5	101.48	254.13	1.43	216.28	309.23	2.19	195.78	428.88	-5.51	188.61	34.24	2.04	199.04	405.48	1.08	391.61	423.27	3.49	227.34	794.13	-1.74	251.48	144.55	-2.6	777.2	299.49	2.11	154.55	326.08	-1	54.45	54.35	-4.53	349.99	77.26	1.19	102.27	121.51	1.49	98.97	147.14	133.02
GBSCOH1_s0970	-2.49	1631.82	654.67	-3.68	532.93	144.74	-9.93	1389.53	139.93	-1.23	1613.42	1312.16	2.12	661.47	1402.8	-1.93	98.16	50.97	1.47	664.34	978.26	1.49	947.1	1407.78	-5.54	133.21	24.06	-2.84	145.33	51.23	-1.67	28.43	17.06	-3.72	63.81	17.17	-2.65	36.46	13.76	2.09	11.91	24.92	1.39	1212.78	1689.89	-1.79	2694.29	1504.83	-1.88
GBSCOH1_s0640	1.09	753.4	821.14	-2.69	670.44	248.81	-2.25	538.82	239.39	1.06	733.13	773.51	-1.23	835.67	681.18	-1.19	176.61	148.5	-1.07	843.02	787.91	-1.14	753.09	658.21	1.18	419.96	496.68	1.51	450.41	680.49	-2.27	502.42	221.31	-2.79	681.47	244.31	-1.39	609.95	439.5	1.84	258.89	477.09	1.31	143.54	187.46	-1.21	170.7	140.68	14.54
GBSCOH1_s1030	1.56	967.89	1509.71	-1.4	1231.68	881.27	1.19	697.77	828.54	1.19	955.44	1139.34	-1.25	1562.28	1251.24	-1.54	713.15	461.82	-1.04	1559.31	1495.07	-1.18	1485.46	1259.7	-1.7	232.59	136.98	-1.51	257.18	170.49	-1.07	146.01	136.25	-1.21	178.15	147.36	-1.14	138.85	122.22	-1.12	164.12	146.95	-1.47	199.07	135.02	-1.79	212.46	118.98	2.39
GBSCOH1_s0920	1.05	40.98	43.05	-1.04	29.93	28.75	-1.14	35.44	31.2	1.78	43.27	77.19	1.03	40.2	41.31	-1.1	20.24	18.34	1.1	40.62	44.78	-1.07	43.76	40.84	2.04	887.89	1811.95	1.27	909.93	1157.72	1.79	1622.64	2897.24	2.58	1107.81	2861.21	-3.96	1320.43	333.51	-7.77	2833.33	364.75	1.07	23.1	24.78	2.1	86.52	181.9	1.77
GBSCOH1_s0840	1.34	332.12	443.4	-1.07	339.67	317.18	1.2	256.6	306.88	1.16	326.64	378.17	-1.41	441	312.74	-1.64	234.25	143.08	-1.48	451.64	304.97	1.05	295.33	309.45	3.11	483.57	1502.98	-1.05	512.59	486.75	-6.33	1393.08	220.04	-2.04	487.47	239.13	1.03	299.37	307.68	1.07	317.67	339.08	2.1	305.67	642.78	2.18	268.83	587.22	2.84
GBSCOH1_s0790	-1.01	602.59	596.55	7.44	447.2	3329.16	7.9	499.92	3949.35	-1.33	587.92	442.21	-1.03	602.47	582.46	-2.53	3224.56	1275.16	-1.18	607.05	516.56	1.13	500.84	567.4	1	0	0	1	0	0	1	0	0	1	0	0	1	0	0	1	0	0	1	0	0	1	0	0	1.48
GBSCOH1_s0160	#NAME?	1.84	0	1	0	0	#NAME?	2.18	0	#NAME?	2.23	0	1	0	0	1	0	0	1	0	0	1	0	0	2.41	412.56	993.09	7.59	435.02	3303.83	-7.13	884.63	123.99	-21.91	2974.43	135.74	1.22	2772.05	3373.94	26.77	120.89	3235.92	1	0	0	1	0	0	∞
GBSCOH1_s1040	-1.78	413.93	233.09	2.56	180.55	461.66	1.42	306.06	435.21	-1.39	404.45	290.33	1.94	232.74	450.79	1.21	362.82	440.46	2.06	237.98	491.15	-1.07	476.43	444.29	28.58	40.71	1163.76	5.44	41.71	226.98	1.52	1059.93	1606.06	7.12	232.16	1651.98	1.47	232.05	340.83	-5.22	1943.37	372.57	-1.71	325.86	190.65	-2.72	578.54	212.75	-2.6
GBSCOH1_s0870	-1.69	222.88	131.76	-3.22	101.62	31.55	-4.66	159.35	34.18	1.06	219.79	232.98	1.97	128.12	252.32	1.85	22.43	41.39	1.29	129.53	167.49	1.56	161	250.69	-1.04	1085.81	1043.84	-10.23	1110.09	108.52	-4.57	967.55	211.62	1.88	119.3	224.59	-1.04	83.33	80.13	-2.82	295.82	104.74	1.02	484.19	495.39	1.02	495.66	505.41	1.46
GBSCOH1_s0665	-1.71	344.36	201.52	-4.56	160.02	35.11	-8.17	307.16	37.61	-3.35	337.96	101.03	-2.87	200.03	69.6	1.05	24.84	26.03	-1.39	203.95	146.32	-2.09	140.85	67.36	2.35	284.47	668.39	-1.09	309.5	283.66	-1.85	609.55	329.08	1.24	290.72	360.06	1.71	68.64	117.16	-2.56	364.1	142.43	-1.53	91.18	59.6	-1.02	69.02	67.66	-18.55
GBSCOH1_s0980	-1.23	431.82	351.89	1.83	274.92	503.64	1.52	311.76	473.37	1.11	421.43	466.5	1.87	349.99	655.46	1.21	396.82	479.52	1.6	357.52	570.46	1.15	552.58	633.69	1.66	244.85	405.53	-1.45	270.96	186.52	-1.01	408.95	404.68	2.24	193.17	431.76	1.33	203.31	270.39	-1.99	596.68	299.37	1.17	84.45	98.79	1.53	85.79	130.89	3.89
GBSCOH1_s1180	1.41	526.57	744.97	-13.67	603.78	44.15	-7.81	360.26	46.11	-1.29	514.76	399.3	-1.36	754.09	554.01	1.51	31.45	47.45	-1.11	758.7	682.03	-1.2	653.08	542.96	-1.62	542.79	334.7	1.79	571.26	1023.1	-1.52	334.41	219.71	-4.1	977.49	238.65	-1.02	947.16	932.71	5.84	165.77	968.61	1	0	0	1	0	0	∞
GBSCOH1_s0460	-1.19	1118.83	940.88	-1.99	804.07	404.65	-2.27	885.56	389.82	-1.02	1114.78	1092.54	-1.01	965.7	956.09	-1.16	313.34	269.1	1.21	978.16	1188.29	-1.24	1173.61	949.19	-1.35	141.42	105.04	-3.53	154.98	43.9	-1.5	110.24	73.41	1.39	55.76	77.53	-1.43	29.1	20.3	-2.66	90.76	34.08	1.73	2.08	3.61	2.11	1.44	3.03	57.09
GBSCOH1_s0035	-1.02	59.79	58.4	2.79	47.3	132.11	2.25	57.02	128.5	-1.86	60.65	32.53	-1.12	55.2	49.19	1.83	94.99	173.39	1.16	55.69	64.6	-1.28	61.91	48.23	#NAME?	199.27	0	-1.87	220.47	118.21	∞	0	30.09	-3.97	124.96	31.45	1.4	49.76	69.48	1.91	48.73	93.28	3.18	78.67	250.5	1.36	79.7	108.72	83.39
GBSCOH1_s1350	1.46	107.83	157.21	-4.71	126.44	26.86	-2.92	82.7	28.35	-1.17	105.65	90.68	-1.15	154.34	134.27	1.58	19.12	30.22	-1.61	156.96	97.27	1.39	93.77	130.1	2.79	65.83	183.47	-58.99	70.52	1.2	-2.34	189.58	81.17	84.76	1.06	89.64	-1.73	1.63	0.94	-191.45	148.24	0.77	2.59	28.65	74.1	2.68	44.82	120.33	82.73
GBSCOH1_s0340	-1.45	1143.94	790.11	-2.34	637.42	272.32	-3.56	937.98	263.7	-1.33	1136.76	852.33	1.63	801.7	1310.13	-1.32	197.63	149.7	1.4	806.16	1131.27	1.18	1110.32	1314.01	#NAME?	23.12	0	1.12	23.65	26.54	∞	0	33.17	-1.06	37	34.77	-3.94	20.84	5.29	∞	0	10.21	-1.27	1.09	0.85	2.32	0.15	0.34	1.49
GBSCOH1_s1095	5.2	170.81	888.31	2.23	805.06	1792.8	13.29	136.45	1814.08	-1.03	167.19	162.89	-4.61	907.67	196.98	1.17	1383.45	1613.19	-2.19	917.74	419.77	-2.09	407.32	194.67	#NAME?	16.15	0	-2.69	16.23	6.04	∞	0	11.14	1.25	9.05	11.32	1.25	5.1	6.4	-1.55	18.06	11.62	-1.4	14.51	10.35	1.3	20.85	27.1	-1.26
GBSCOH1_s1300	-1.05	504.45	481.56	1.04	372.72	386.71	-1.05	393.35	373.2	-1.22	490.66	402.01	-1.07	479.85	450.38	-1.07	297.89	277.16	1.02	489.43	499.84	-1.09	484.17	445.62	1.02	149.13	152.78	-1.58	163.78	103.78	1.81	156.71	282.88	2.67	115.12	307.84	-1.36	107.43	78.92	-3.46	355.68	102.81	1.09	583.43	636.21	1.4	315.39	440.03	2.19
GBSCOH1_s0270	1.95	22.79	44.47	-1.31	39.92	30.57	2.01	16.43	33	1.31	25.42	33.43	-1.17	41.48	35.59	1.14	21.63	24.66	-1.53	41.85	27.31	1.3	27.5	35.8	1.16	583.42	675.93	-2.13	610.66	287.27	-8.11	656.35	80.97	-3.42	292.63	85.5	2.18	188.34	409.66	4.5	98.98	445.67	∞	0	0.41	-1.38	0.71	0.51	47
GBSCOH1_s0285	-1.08	502.77	466.76	-1.02	378.81	369.76	1.02	348.57	356.89	-1.25	490.64	391.2	-1.02	465.28	457.84	-1.03	281.25	272.97	-1.11	474.16	425.39	1.11	410.12	454.58	1.13	123.37	139.03	-1.12	134	119.65	-11.16	142.75	12.79	-9.79	129.91	13.28	1.87	89.69	167.38	9.07	21.33	193.46	6.13	189.12	1158.63	3.63	227.25	825.21	7.42
GBSCOH1_s0445	1.26	468.9	590.38	2.04	437.73	891.57	2.05	403.93	828.81	-1.08	458.14	425.75	-1.64	595.22	362.55	-2.2	728.05	331.18	-1.79	600.55	336.43	1.1	327.24	358.57	3.39	65.58	222.61	-1.82	69.28	38.16	-3.32	228.31	68.85	1.43	49.96	71.52	1.26	28.37	35.72	-1.45	79.01	54.53	1.01	143.12	144.73	1.12	144.27	161.43	1.07
GBSCOH1_s0125	-4.95	5.47	1.11	#NAME?	1.14	0	#NAME?	4.16	0	#NAME?	6.33	0	2.33	0.93	2.17	1	0	0	#NAME?	1.01	0	∞	0	2.2	1.12	589.4	660.05	-2.29	614.77	268.62	-7.49	633.81	84.67	-3.03	272.18	89.82	1.9	187.21	355.98	3.61	108.13	390.61	1.94	0.09	0.17	2.64	0.15	0.41	46.06
GBSCOH1_s0875	-1.02	243.42	239	2.47	205.98	508.46	2.47	192.42	475.53	-1.03	240.23	232.74	1.01	239.38	241.55	-1.33	396.3	298.05	-1.08	244.27	226.53	1.09	219.16	238.59	2.91	52.15	151.89	-1.8	54.73	30.33	-12.81	155.68	12.16	-3.27	40.39	12.36	-2.32	33.5	14.45	1.33	19.58	26.06	1.8	17.97	32.29	1.12	19.59	21.97	81.39
GBSCOH1_s1015	1	0	0	1	0	0	1	0	0	1	0	0	1	0	0	1	0	0	1	0	0	1	0	0	2.86	65.61	187.74	11.24	68.63	771.71	-1.27	189.54	149.29	-4.68	766.42	163.8	4.15	890.84	3696.62	13.48	266.19	3588.18	1	0	0	1	0	0	1
GBSCOH1_s0030	-1.37	624.15	454.62	1.88	387.98	728.58	1.43	469.89	671.97	-1.01	608.97	601.12	1.43	453.67	650.95	-2.16	583.4	270.46	1.17	463.84	540.43	1.2	523.17	629.74	∞	0	863.96	1	0	0	#NAME?	821.74	0	1	0	0	1	0	0	1	0	0	5.08	0.94	4.78	7.59	1.45	11.03	1
GBSCOH1_s0965	-2.15	130.25	60.54	2.11	39.83	84.14	-1.2	99.54	82.96	-1.02	127.08	124.46	1.17	56.72	66.57	1.07	57.6	61.43	1.11	57.38	63.56	1.05	61.24	64.22	8.2	29.46	241.49	1.22	30.13	36.67	-1.64	240.24	146.58	3.29	48.51	159.48	-2.44	32.88	13.46	-5.59	135	24.14	1.56	18.43	28.77	1.94	20.84	40.45	317.83
GBSCOH1_s0785	-1.57	145.85	92.74	-1.46	69.44	47.72	-2.17	107.82	49.61	-1.11	141.56	127.05	-1.11	89	80.43	-2.57	34	13.22	-1.29	89.81	69.37	1.17	66.35	77.31	-1.93	126.1	65.33	-2.03	137.77	67.73	2.21	72.67	160.62	2.22	79.31	176.03	-1.05	39.91	38.09	-3.22	184.64	57.28	1.43	90.57	129.56	-1.23	186	150.76	5.76
GBSCOH1_s0525	-1.42	284.1	200.61	7.26	145.78	1058.14	4.85	207.55	1005.86	-1.12	278.34	247.64	2.03	199	403.11	1.35	853.31	1152.72	1.22	203.63	248.3	1.65	241.81	399.01	27.59	4.34	119.64	-1.35	5.35	3.96	#NAME?	119.26	0	#NAME?	5.57	0	3.88	1.28	4.95	∞	0	9.93	-1.16	15.64	13.53	-1.02	12.15	11.96	-1.76
GBSCOH1_s0645	1	0	0	1	0	0	1	0	0	1	0	0	1	0	0	1	0	0	1	0	0	1	0	0	1	0	0	1	0	0	1	0	0	1	0	0	∞	0	53.93	∞	0	65.61	1	0	0	1	0	0	∞
GBSCOH1_s0630	1.86	60.53	112.45	-1.09	76.16	69.84	1.9	36.57	69.63	-1.36	61.47	45.33	-1.4	108.98	77.77	-2.16	48.12	22.26	-1.42	109.75	77.14	1.01	73.84	74.88	-1.22	43.61	35.69	-4.18	45.42	10.88	-3.04	44.39	14.62	1.03	14.1	14.46	5.65	2.46	13.92	1.08	23.29	25.13	-1.26	6.45	5.13	4.41	9.37	41.34	26.07
GBSCOH1_s1020	1.47	418.98	617.36	-5.82	488.18	83.87	-2.13	176.8	82.87	1.96	406.47	797.01	-1.23	621.33	505.4	-1.07	57.11	53.41	1.38	629.57	867.04	-1.67	847.12	508.22	1	0	0	1	0	0	1	0	0	1	0	0	1	0	0	1	0	0	1	0	0	1	0	0	1
GBSCOH1_s1155	-2.36	530.86	225.32	1.86	166.81	310.48	-1.31	392.22	299.99	-1.02	515.11	504.62	2.51	224.52	564.51	-1.23	227.5	184.79	1.61	229.57	370.65	1.54	358.65	552.46	10	1.45	14.49	3.33	2.47	8.23	3.3	18.62	61.43	5.62	11.36	63.87	3.36	3.56	11.95	-2.14	47.07	22.03	-1.64	22.5	13.71	-1.36	6.4	4.71	#NAME?
GBSCOH1_s0455	-2.32	614.17	264.58	-6.25	206.58	33.06	-12.06	431.02	35.74	-1.14	596.86	521.51	3.12	265.54	827.85	1.06	23.53	24.86	1.51	271.23	409.12	2.02	395.29	799.9	-1.66	37.03	22.36	-2.47	38.28	15.5	-1.14	26.65	23.34	1.01	23.8	23.97	1.02	10.51	10.69	-1.8	37.36	20.77	1	0	0	-1.34	0.21	0.16	5.46
GBSCOH1_s1065	-1.39	324.91	234.14	3.61	189.12	683.11	2.28	277.02	630.86	-1.69	319.23	189.01	1.19	233.72	277.96	-7.33	539.71	73.65	1.25	238.91	298.87	-1.06	290.06	274.35	3.17	76.65	243.18	-1.69	80.36	47.51	#NAME?	248.48	0	#NAME?	59.26	0	-1.07	28.74	26.8	∞	0	43.29	1	0	0	1	0	0	#NAME?
GBSCOH1_s1195	2.47	51.26	126.81	-1.81	109.85	60.6	1.46	42.09	61.42	1.64	52.93	87.04	-1.04	123.08	118.04	1.37	42.52	58.21	-1.22	124.75	102.38	1.17	97.5	113.66	-2.39	456.44	190.61	-1.57	486.03	310.35	1.59	196.69	313.58	1.07	312.55	333.49	-2.76	351.75	127.59	-2.72	413.92	152.13	1.12	65.09	72.69	1.31	60.92	79.72	1.15
GBSCOH1_s0145	-1.91	214.65	112.52	1.47	83.13	121.99	-1.33	157.72	118.37	-1.02	211.92	207.25	2.35	109.03	256.43	1.5	82.34	123.64	1.65	109.82	181.37	1.46	174.41	255.12	-2.29	281.3	122.96	-1.83	309.42	169.23	-2.28	131.86	57.95	-2.97	176.95	59.67	1.15	162.4	186.09	3.43	62.19	213.39	1.14	94.85	107.98	1.48	215.1	318.48	-2.93
GBSCOH1_s0845	1.67	268.2	447.49	1.02	376.34	385.65	2.01	184.87	372.39	1.16	263.26	304.63	-1.28	446.26	348.22	-1.78	296.85	166.69	-1.43	456.42	318.59	1.11	309.83	344.6	#NAME?	11.86	0	1.3	12.17	15.86	1	0	0	#NAME?	22.49	0	-6.95	21.36	3.07	∞	0	6.21	1	0	0	1	0	0	1
GBSCOH1_s0390	-1.17	254.27	216.93	1.84	177.99	328.19	1.87	170.62	318.61	1.01	249.27	250.69	1.07	216.45	232.54	-1.47	243.59	166.06	-1.02	220.75	216.9	1.1	210.06	230.95	-1.98	27.64	13.96	1.1	28.26	31.15	2.46	18.09	44.58	1.09	42.1	45.9	-1.26	34.71	27.51	1.1	39.08	43.14	1.37	8.82	12.08	1.4	40.04	55.96	-1.02
GBSCOH1_s1110	1.12	141.56	159.17	-2.04	119.61	58.59	-1.72	103.18	59.84	-1.12	137.47	122.84	-1.52	155.67	102.16	2	41.12	82.25	1.06	158.8	169.1	-1.66	162.42	97.99	-2.58	263.06	101.92	-1.64	291.88	178.36	-4.02	103.33	25.68	-7.09	186.22	26.27	-1.78	187.11	105.07	3.17	41.09	130.33	-1.97	274.27	139.37	-1.09	162.92	149.9	-2.63
GBSCOH1_s0425	1.19	112.05	132.95	1.58	111.29	175.82	2.07	82.54	170.46	1.21	109.33	132.44	1.06	129.6	137.56	1.23	121.64	149.11	1.33	131.21	174.04	-1.26	167.41	132.7	2.42	111.64	269.84	-1.33	120.41	90.42	-1.56	273.6	175.68	1.89	102.14	193.14	1.13	101.33	114.16	-1.37	188.71	137.92	-1.37	8.18	5.96	2.36	4.52	10.66	1.85
GBSCOH1_s0960	1.61	182.46	294.29	-1.33	224.06	169.04	1.29	126.76	163.07	1.01	178.54	180.14	-1.27	296.23	233.94	-1.14	115.44	101.7	-1.55	300.94	194.73	1.23	188.16	232.13	1.03	40.07	41.08	-1.02	41.47	40.65	1.06	44.12	46.56	-1.06	51.15	48.05	-4.37	44.82	10.26	-2.29	45.31	19.76	1.18	24.06	28.35	2.33	24.46	56.93	3.19
GBSCOH1_s0465	-1.75	231.52	132.43	1.95	93.91	183.48	1.08	164.77	177.56	1.23	228.78	281.02	1.5	129.03	193.07	-2.08	126.7	61.02	1.46	130.16	189.9	1.04	183.49	190.71	1	0	0	1	0	0	1	0	0	1	0	0	1	0	0	1	0	0	-1.06	38.19	36.02	1.37	103.03	141.25	29.17
GBSCOH1_s0505	1.2	159.06	190.65	1.34	145.26	194.8	1.79	105.39	188.89	1.52	155.39	236.73	-1.11	188.98	169.55	1.14	135.54	154.94	-1.04	193.18	186.54	-1.08	179.87	166.17	-1.35	65.95	48.91	-1.55	68.04	43.98	2.1	51.61	108.39	2.04	56.18	114.87	-1.14	42.91	37.72	-1.87	106.52	57.05	1.28	13.32	17	3.19	11.9	37.98	1.73
GBSCOH1_s1240	1.09	12.35	13.49	-2.24	9.62	4.29	-1.17	5.66	4.85	-1.12	13.87	12.37	-1.5	11.92	7.93	2.51	2.89	7.27	-1.07	12.02	11.23	-1.42	10.72	7.54	6.37	71.84	457.29	-1.1	75.4	68.75	-9.06	456.75	50.41	-1.56	81.34	52.1	1.62	51.32	82.91	1.66	63.84	106.14	1.48	1.66	2.47	1.78	5.52	9.84	16.21
GBSCOH1_s0685	-2.47	490.87	198.64	-3.91	161.75	41.33	-9.23	405.23	43.91	-1.52	479.27	315.92	1.66	196.93	326.15	1.96	29.88	58.47	-1.13	200.93	178.04	1.89	171.37	323.88	#NAME?	1.64	0	-10.96	2.17	0.2	1	0	0	#NAME?	0.05	0	#NAME?	0.11	0	1	0	0	1.15	7.55	8.7	-1.29	16.19	12.57	1.25
GBSCOH1_s0700	1	0	0	1	0	0	1	0	0	1	0	0	1	0	0	1	0	0	1	0	0	1	0	0	2.13	101.58	216.51	4.26	108.79	463.17	-1.29	220.99	171.65	-2.47	466.29	189.15	-1.15	533.67	465.24	2.62	192.83	505.96	1	0	0	1	0	0	1
GBSCOH1_s0620	1.23	112.34	137.95	1.24	89.82	111.66	1.67	65.98	109.99	1.14	110.02	125.53	1.79	134.88	241.1	-3.08	77.29	25.11	-1.19	136.59	114.95	2.16	110.19	238.18	-2.87	124.78	43.49	-10.9	135.71	12.45	-2.98	46.4	15.59	-1.01	16.07	15.9	14.09	1.22	17.15	∞	0	29.45	1.75	11.69	20.43	1.62	27	43.87	-1.3
GBSCOH1_s0900	-47.18	33.99	0.72	69.76	0.73	50.59	2.56	19.14	48.99	-1.66	35.36	21.34	1.66	0.59	0.97	-2.03	33.85	16.68	104.18	0.72	74.92	-75.17	71.63	0.95	3.3	111.56	368.52	3	120.4	361.37	-7.65	375.74	49.11	-7.08	362.16	51.18	-1.11	372.57	334.39	4.6	79.37	365.48	1	0	0	1	0	0	1
GBSCOH1_s0110	-1.53	46.09	30.2	-3.77	23.36	6.2	-6.52	45.93	7.04	1.14	48.2	54.85	-1.47	27.93	18.95	-1.31	4.24	3.23	-1.17	28.12	24.06	-1.28	24.14	18.93	-2.77	51.21	18.5	-1.45	52.76	36.5	6.05	22.89	138.36	3.19	47.99	153.13	-2.47	37.53	15.2	-5	133.86	26.77	1.39	160.49	222.75	-1.57	755.71	482.31	#NAME?
GBSCOH1_s0755	-1.84	195.26	106.06	-1.24	85.01	68.82	-2.07	142.85	68.94	1.39	191.67	267.16	1.69	102.31	172.77	-1.04	47.41	45.41	1.44	103.28	149.15	1.19	142.58	169.6	-2.59	69.85	27.01	-2.57	72.67	28.31	2.27	31.07	70.63	1.92	38.89	74.78	1.03	28.85	29.63	-2.48	116.69	46.97	1.42	33.23	47.05	1.58	26.75	42.33	9.56
GBSCOH1_s0695	-3.89	387.24	99.62	-2.89	70.37	24.37	-9.77	263.1	26.93	1.02	378.26	384.99	2.72	96.09	261.42	1.02	16.95	17.37	1.61	96.74	155.7	1.74	148.93	259.36	-2.16	12.58	5.83	-1.59	13.18	8.29	#NAME?	8.71	0	#NAME?	12.57	0	-4.36	7.49	1.72	∞	0	1.39	-1.14	10.82	9.46	-2.05	16.72	8.15	-2.65
GBSCOH1_s1325	13.6	34.09	463.58	-1.58	430.96	272.52	9.88	26.66	263.36	2.66	36.72	97.71	-5.77	466.45	80.86	-2.01	197.76	98.43	-103.06	471.67	4.58	18.07	4.31	77.96	1	0	0	1	0	0	1	0	0	1	0	0	1	0	0	1	0	0	1	0	0	1	0	0	1
GBSCOH1_s1120	1.89	104.75	197.98	-1.05	153.42	146.26	1.93	73	141.23	1.53	102.35	156.67	-1.39	196.88	141.65	1.28	99.17	126.91	-1.24	200.84	162.49	-1.13	155.52	137.31	-6.96	68.61	9.86	-1.41	71.28	50.7	2.16	13.59	29.34	-2.09	63.07	30.23	-1.2	50.06	41.85	1.3	47.51	61.92	-1.63	7.07	4.34	-2.23	67.75	30.44	1.96
GBSCOH1_s0320	-1.86	179.74	96.56	1.49	68.7	102.12	-1.25	123.58	99.1	1.01	176.7	179.04	2.47	92.87	229.46	-1.31	68.76	52.47	1.55	93.56	144.69	1.65	138.13	227.43	2.74	26.65	73.06	-2.86	27.54	9.62	-3.67	80.35	21.88	1.49	14.97	22.27	-4.12	7.19	1.74	-13.16	18.76	1.42	2.31	9.92	22.89	1.59	60.68	96.45	2.01
GBSCOH1_s0090	2.3	25.86	59.48	-1.39	40.6	29.18	1.57	20.32	31.84	-1.35	28.72	21.33	-2.04	55.53	27.27	1.18	20.87	24.62	-1.5	55.59	37.12	-1.34	36.75	27.47	#NAME?	20.64	0	-1.06	21.21	20.09	∞	0	25.46	-1.12	29.4	26.22	1.75	17.63	30.78	4.91	9.66	47.48	-1.36	18.84	13.85	-1.5	22.99	15.32	-4.3
GBSCOH1_s0865	-1.28	97.93	76.81	-9.76	53.46	5.48	-11.04	66.96	6.07	1.3	96.02	124.45	1.64	72.58	119.15	4.24	3.72	15.81	1.17	73.1	85.24	1.41	81.41	115.13	1.28	135.73	174.13	-13.88	145.5	10.48	-1.84	176.63	95.74	6.73	15.75	105.99	-2.4	10.31	4.29	-19.84	173.92	8.76	-1.11	76.74	69	1.64	79.73	130.41	1
GBSCOH1_s0760	1.53	130.19	199.12	1.07	153.03	164.35	1.49	106.95	159.26	1.13	127.39	143.98	-1.1	197.91	179.55	-1.27	112.41	88.22	-1.08	201.39	186	-1.02	179.28	176.48	1	0	0	1	0	0	1	0	0	1	0	0	1	0	0	1	0	0	1	0	0	1	0	0	1
GBSCOH1_s0140	-1.54	164.97	106.95	1.04	68.02	70.66	-1.35	95.55	70.63	1.37	161.3	221.67	1.17	103.37	120.79	1.11	48.68	53.8	1.68	104.11	175.33	-1.45	168.69	116.38	2.47	41.43	102.19	-1.13	42.69	37.7	-17.8	103.52	5.82	-8.12	47.61	5.86	-1.46	41.97	28.77	4.7	9.52	44.69	1	0	0	-4.22	0.34	0.08	61.08
GBSCOH1_s0895	1.13	35.64	40.4	-1.05	28.8	27.49	-1.14	34.18	30	1.02	37.85	38.56	1.25	37.53	46.86	1.03	19.21	19.7	-1.29	38.24	29.74	1.56	29.73	46.52	3.1	25.76	79.81	3.09	26.39	81.54	-8.62	86.18	10	-9.11	93.31	10.25	-5.59	49.63	8.89	∞	0	18.15	1.22	28.97	35.49	-1.48	21.47	14.46	2.15
GBSCOH1_s0470	-1.3	29.8	23.01	1.3	21.12	27.52	1.11	26.41	29.21	1.93	32.54	62.88	-1.04	21.03	20.31	-3.14	19.58	6.23	1.49	21.08	31.48	-1.55	31.2	20.11	2.37	67.05	159.01	1.03	69.18	71.33	1.52	166.89	253.18	3.31	84.36	279.3	1.42	64.78	92.17	-2.64	304.98	115.72	2.59	4.99	12.92	-1.3	30.03	23.12	17.93
GBSCOH1_s0650	4.8	71.53	343.28	-1.76	270.58	154	2.49	60.15	149.54	-2.44	71.9	29.41	-6.35	342.2	53.92	-7.93	105.11	13.25	-3.14	347.71	110.88	-2	105.53	52.67	1.61	3.35	5.38	1	4.29	4.31	-1.39	8.27	5.96	1.21	4.92	5.96	-2.64	4.31	1.63	-7.27	9.67	1.33	-1.41	0.5	0.36	1.07	0.09	0.1	#NAME?
GBSCOH1_s0615	1.9	104	197.82	-1.89	137.59	72.7	1.03	69.63	72.04	1.27	101.95	129.59	-1.17	196.49	168.44	-1.04	49.88	47.78	-1.26	200.69	159.29	1.07	153.23	164.7	1.15	20.62	23.66	-1.52	20.85	13.74	-6.13	27.99	4.57	-4.6	21.68	4.72	-1.03	14.35	13.88	3.25	7.71	25.08	1.89	0.75	1.42	1.63	10.12	16.52	1.49
GBSCOH1_s0585	1.02	92.84	94.95	3.62	69.9	252.98	3.81	64.66	246.5	1.02	91.56	93.82	1.25	91.27	114.23	-2.08	181.89	87.61	1.31	91.86	120.29	-1.04	114.87	110.2	#NAME?	16.81	0	1.85	17.52	32.36	1	0	0	#NAME?	43.49	0	1.01	26.18	26.52	∞	0	42.13	-5.27	1.32	0.25	-4.16	1.08	0.26	6.35
GBSCOH1_s0690	-1.14	29.44	25.89	5.31	16.59	88.05	4.04	21.18	85.55	-1.1	32	29.07	1.65	23.79	39.3	-1.65	59.32	35.86	1.21	23.73	28.75	1.36	28.77	39.03	1.19	88.87	105.78	-3.76	94.4	25.13	-16.14	111.66	6.92	-5.16	35.32	6.85	-4.5	23.84	5.3	-1.13	10.9	9.64	1.55	45.31	70.28	-1.22	68.81	56.37	-1.82
GBSCOH1_s0600	-1.55	186.27	120.44	-2.67	94.7	35.51	-3.49	126.06	36.15	1.16	183.46	212.15	1.57	116.88	183.34	1.18	24.63	28.97	2.14	117.98	252.43	-1.37	245.96	179.48	1	0	0	1	0	0	1	0	0	1	0	0	1	0	0	1	0	0	1	0	0	1	0	0	1
GBSCOH1_s1355	1.05	61.58	64.84	2.55	50.59	129	2.34	53.18	124.45	1.02	63.2	64.43	-1.11	60.89	55.09	-1.58	87.04	55.06	1.12	61.4	69.07	-1.22	66.24	54.18	28.1	6.34	178.28	1.14	7.11	8.14	-5.86	186.76	31.85	2.46	13.57	33.33	-8.37	7.16	0.86	∞	0	0.69	5.54	0.2	1.13	-1.42	0.43	0.3	9.07
GBSCOH1_s1045	1	0	0	1	0	0	1	0	0	1	0	0	1	0	0	1	0	0	1	0	0	1	0	0	14.56	11.16	162.53	24.94	11.76	293.23	-6.38	163.85	25.67	-11.43	297.39	26.03	1.12	270.29	301.76	13.86	24	332.47	1	0	0	1	0	0	11.48
GBSCOH1_s1275	1.4	66.5	92.84	-1.66	71.53	42.99	-1.24	55.77	45.11	1.04	67.34	69.92	-1.69	89.06	52.6	1.18	30.24	35.53	-1.48	89.82	60.76	-1.15	58.73	51.28	1.23	67.79	83.29	-1.34	70.61	52.54	1.49	84.99	126.75	2.13	65.32	139.13	-1.58	42.79	27.02	-2.72	115.76	42.62	-3.66	4.81	1.32	5.3	0.91	4.84	1
GBSCOH1_s1335	-1.83	202.02	110.46	-1.69	92.92	55.05	-2.58	147.26	57	-1.4	198.86	142.01	1.54	106.78	164.81	1.84	39.1	71.79	1.5	108	162.07	1.04	155.82	161.37	#NAME?	0.26	0	5.92	0.33	1.98	1	0	0	#NAME?	2.94	0	#NAME?	2.65	0	1	0	0	1	0	0	1	0	0	1
GBSCOH1_s0820	1.27	79.81	101.25	-1.48	69.18	46.84	-1.24	59.99	48.54	1.49	79.36	118.01	2.06	97.87	201.57	1.47	33.19	48.82	1.54	98.24	151.04	1.38	144.77	199.15	#NAME?	11.21	0	3.7	11.25	41.64	∞	0	8.11	-6.72	53.96	8.03	-3.83	38.55	10.07	1.48	12.87	19.03	-1.5	2.26	1.5	-1.49	2.63	1.76	#NAME?
GBSCOH1_s1125	1.27	14.77	18.75	-2.37	14.87	6.29	-1.67	11.72	7.04	1.26	16.5	20.71	-1.28	16.86	13.2	1.46	4.23	6.18	-1.4	16.77	12	1.11	11.57	12.85	-2.12	103.37	48.69	1.09	110.69	120.3	1.67	56.34	94.16	-1.32	130.2	98.59	-2.38	130.46	54.89	-1.34	101.67	75.64	-1.14	26.48	23.18	1.46	18.58	27.23	1.24
GBSCOH1_s0245	1.84	59.69	109.88	-3.48	86.1	24.75	-1.49	41.31	27.65	1.61	61.06	98.35	-1.82	106.35	58.33	2.11	17.26	36.34	1.03	107.17	110.84	-1.86	105.6	56.75	-10.75	60.92	5.67	-1.18	62.74	53.07	-2.03	8.56	4.21	-14.81	65.75	4.44	1.48	47.1	69.8	12.89	7.25	93.46	1.19	3.86	4.59	1.1	2.14	2.36	28.12
GBSCOH1_s0060	1	0	0	1	0	0	1	0	0	1	0	0	1	0	0	1	0	0	1	0	0	1	0	0	1	0	0	1	0	0	1	0	0	1	0	0	1	0	0	1	0	0	1	0	0	1	0	0	∞
GBSCOH1_s0910	-1.16	5.05	4.34	2.05	2.98	6.12	2.94	2.28	6.7	1.23	6.06	7.47	1.81	3.87	7.01	-1.28	4.11	3.2	1.46	4.02	5.86	1.19	5.62	6.68	160.36	5	801.68	-1.03	5.77	5.58	-26.15	734.72	28.1	3.61	8.01	28.93	-3.65	5.95	1.63	-6.34	12.64	1.99	-1.78	0.63	0.35	1	0	0	#NAME?
GBSCOH1_s1205	1.36	16.72	22.81	-1.94	12.61	6.51	-2.08	15.26	7.32	3.44	18.74	64.55	2.17	20.8	45.22	1.82	4.39	8	-1.14	20.92	18.35	2.41	18.25	43.95	#NAME?	30.17	0	7.39	31.06	229.49	∞	0	33.69	-6.85	234.02	34.15	-1.91	233.99	122.51	4.06	36.28	147.36	3.35	4.56	15.27	1.42	5.85	8.31	#NAME?
GBSCOH1_s1345	-1.53	42.48	27.69	-5.93	20.41	3.44	-7.65	31.1	4.07	-1.06	44.59	42.06	1.11	25.42	28.33	-1.25	2.34	1.87	1.49	25.6	38.11	-1.33	37.42	28.15	#NAME?	23.91	0	-5.9	24.3	4.12	1	0	0	#NAME?	6.6	0	∞	0	1.49	∞	0	1.83	1.92	1.11	2.13	2.09	1.34	2.81	206.79
GBSCOH1_s1225	-1.23	46.19	37.62	1.09	22.47	24.55	-1.31	35.54	27.13	1.07	48.3	51.52	1.16	35	40.67	1.05	17.15	18.07	1.31	35.12	46	-1.12	45.1	40.41	-3.87	51.01	13.19	-2.29	53.06	23.16	5.29	17.32	91.72	3.1	32.13	99.45	-1.99	28.44	14.32	-1.42	36.33	25.67	-1.36	50.08	36.73	1.04	37.51	38.95	-1.39
GBSCOH1_s0370	-4.54	5.41	1.19	1	0	0	#NAME?	4.78	0	1.08	6.57	7.09	3.8	1.01	3.83	∞	0	0.75	3.74	1.1	4.11	-1.04	3.87	3.73	1	0	0	1	0	0	1	0	0	1	0	0	1	0	0	1	0	0	1	0	0	1	0	0	-1.73
GBSCOH1_s1200	-1.23	80.36	65.09	-5.65	47.15	8.35	-5.55	52.57	9.47	3.17	79.76	253.01	1.13	60.71	68.52	2.06	5.6	11.53	-1.29	61.47	47.58	1.43	46.42	66.18	#NAME?	78.12	0	-6.56	81.9	12.49	∞	0	28.71	1.6	18.58	29.73	-1.72	6.42	3.72	-5.96	45.99	7.71	1	0	0	1	0	0	1
GBSCOH1_s1220	2.22	39.66	88.02	1.88	72.94	137.46	3.83	34.69	132.83	1.41	41.89	59.25	-2.14	84.07	39.27	-1.65	93.08	56.46	-1.28	84.75	66.22	-1.62	63.39	39.18	#NAME?	5.46	0	-3.13	5.64	1.8	1	0	0	#NAME?	1.36	0	3.26	1.53	5	∞	0	9.32	-1.35	0.14	0.1	2.05	0.41	0.83	4.36
GBSCOH1_s0705	-2.17	8.23	3.79	-1.36	2.63	1.94	-3.13	7.09	2.27	-3.94	9.46	2.4	1.4	3.35	4.69	1.68	1.32	2.21	-1.29	3.51	2.73	1.78	2.58	4.6	#NAME?	40.72	0	6.16	41.8	257.49	∞	0	46.81	-5.31	261.53	49.23	-33.94	297.05	8.75	1.08	15.9	17.11	-1.08	1.53	1.43	-1.04	0.47	0.46	#NAME?
GBSCOH1_s0365	1.07	10.67	11.44	-2.6	7.93	3.05	-2.56	8.83	3.45	1.07	12.16	12.99	1.05	10.07	10.58	-3.59	2.02	0.56	-1.36	10.15	7.45	1.45	7.13	10.33	1.32	8.36	11.07	-25.35	9.11	0.36	-26.52	14.9	0.56	12.25	0.09	1.13	#NAME?	0.18	0	#NAME?	2.12	0	-2.53	1.23	0.49	1	0	0	32.6
GBSCOH1_s0580	1	0	0	1	0	0	1	0	0	1	0	0	1	0	0	1	0	0	1	0	0	1	0	0	1	0	0	1	0	0	1	0	0	1	0	0	1	0	0	1	0	0	1	0	0	1	0	0	∞
GBSCOH1_s1115	1	0	0	1	0	0	1	0	0	1	0	0	1	0	0	1	0	0	1	0	0	1	0	0	3.92	15.52	60.78	10.01	16.87	168.87	#NAME?	68.41	0	#NAME?	176.97	0	-1.52	159.6	105.18	∞	0	124.36	1	0	0	1	0	0	∞
GBSCOH1_s0660	-1.5	53.23	35.45	1.02	25.88	26.35	-1.2	34.97	29.1	1.26	55.06	69.29	1.97	32.8	64.6	1.33	18.4	24.46	1.19	33.27	39.74	1.6	39.3	62.73	#NAME?	58.04	0	-7.02	60.03	8.55	1	0	0	#NAME?	13.38	0	1.26	3.74	4.72	∞	0	9.66	1.02	8.12	8.29	1.25	2.62	3.26	6.19
GBSCOH1_s0005	1.2	44.39	53.39	-2.73	38.58	14.14	-2.48	40.2	16.23	1.34	46.75	62.75	-1.68	49.94	29.69	1.76	9.72	17.12	1.12	50.04	56.27	-1.82	54.7	29.98	27.56	4.87	134.15	-2.12	5.36	2.53	-2.43	135.49	55.84	14.37	4.05	58.15	#NAME?	0.05	0	#NAME?	44.95	0	-1.32	1.11	0.84	-2.04	0.36	0.17	#NAME?
GBSCOH1_s0795	-1.06	26.43	24.89	10.52	18	189.44	6.84	26.82	183.55	-1.55	28.07	18.06	1.82	22.74	41.27	-4.72	132.69	28.09	-1.51	22.8	15.11	2.71	15.01	40.67	#NAME?	0.62	0	1.31	0.82	1.08	1	0	0	#NAME?	0.77	0	#NAME?	1.28	0	1	0	0	1	0	0	1	0	0	1
GBSCOH1_s0420	1	0	0	1	0	0	1	0	0	1	0	0	1	0	0	1	0	0	1	0	0	1	0	0	∞	0	148.94	1	0	0	1.17	151.49	177.47	∞	0	188.63	∞	0	18.41	-9.89	277.07	28.02	1	0	0	1	0	0	1
GBSCOH1_s0220	1	0	0	1	0	0	1	0	0	1	0	0	1	0	0	1	0	0	1	0	0	1	0	0	1	0	0	1	0	0	∞	0	287.41	∞	0	308.65	1	0	0	#NAME?	344.23	0	1	0	0	1	0	0	1
GBSCOH1_s1175	-1.1	16.67	15.13	11.91	8.7	103.62	8.4	12.06	101.35	1.16	18.82	21.76	4.06	13.6	55.25	-2.04	70.55	34.54	4.34	13.51	58.64	-1.06	56.59	53.63	2.32	4.96	11.52	1.83	5.78	10.6	#NAME?	15.39	0	#NAME?	17.28	0	-7.04	10.89	1.55	∞	0	1.26	-1.09	0.77	0.71	-1.67	2.2	1.32	31.54
GBSCOH1_s0750	-1.02	21	20.57	-1.62	17.29	10.68	-1.26	15.3	12.09	-1.45	23.4	16.18	5.2	18.73	97.42	1.69	7.34	12.38	1.86	18.91	35.26	2.7	34.82	94.06	#NAME?	36.08	0	-5.95	36.82	6.19	∞	0	40.18	4.41	9.5	41.95	-1.05	5.36	5.09	-1.49	13.86	9.31	1.36	3.02	4.13	-4.58	22.3	4.87	14.21
GBSCOH1_s1135	1.03	11.08	11.39	6.85	8.16	55.92	6.01	9.55	57.39	-1.69	12.68	7.49	1.12	10.06	11.29	-1.21	39.75	32.78	1.61	10.1	16.23	-1.47	15.97	10.88	255	0.05	13.16	162.34	0.06	10.45	#NAME?	17.23	0	#NAME?	15.99	0	#NAME?	6.34	0	1	0	0	1.02	74.58	76	1.55	56.16	86.87	#NAME?
GBSCOH1_s0730	1	0	0	1	0	0	1	0	0	1	0	0	1	0	0	1	0	0	1	0	0	1	0	0	∞	0	158.2	1	0	0	#NAME?	158.6	0	1	0	0	1	0	0	1	0	0	1	0	0	1	0	0	∞
GBSCOH1_s0985	1.71	19.67	33.57	3.22	29.85	96.24	5.3	17.71	93.84	1.19	22.04	26.34	-1.61	30.94	19.17	-2.75	65.07	23.65	-1.84	31.36	17.05	1.13	16.88	19.11	#NAME?	1.34	0	-1.59	1.7	1.07	1	0	0	#NAME?	0.91	0	#NAME?	1.44	0	1	0	0	-2.21	3.98	1.8	-1.28	4.18	3.26	-16.49
GBSCOH1_s1280	1.4	43.67	61.19	-1.79	44.33	24.82	-1.29	35.8	27.74	-1.37	45.88	33.59	-1.22	57.24	46.74	-1.19	17.42	14.59	-1.49	57.69	38.83	1.2	38.47	46.29	#NAME?	5.64	0	-1.68	6.6	3.93	1	0	0	#NAME?	5.86	0	1.26	1.16	1.46	∞	0	1.8	1.63	0.16	0.26	#NAME?	0.5	0	52.14
GBSCOH1_s0880	1	0	0	1	0	0	1	0	0	1	0	0	1	0	0	1	0	0	1	0	0	1	0	0	1.58	9.17	14.45	#NAME?	9.63	0	-1.56	18.58	11.88	∞	0	12.04	∞	0	10.61	-1.07	19.05	17.84	1	0	0	1	0	0	∞
GBSCOH1_s0775	1	0	0	1	0	0	1	0	0	1	0	0	1	0	0	1	0	0	1	0	0	1	0	0	#NAME?	2.59	0	52.85	2.77	146.24	1	0	0	#NAME?	155.23	0	1.04	135.89	141.86	∞	0	168.04	1	0	0	1	0	0	∞
GBSCOH1_s1070	-16.02	72.63	4.53	∞	0	77.5	1.51	50.53	76.5	1.59	72.65	115.21	6.34	3.99	25.33	-14.02	52.38	3.74	24.39	4.07	99.19	-3.9	94.82	24.31	1	0	0	1	0	0	1	0	0	1	0	0	1	0	0	1	0	0	1	0	0	1	0	0	1
GBSCOH1_s1000	1.1	20.35	22.33	1.2	13.18	15.83	1.04	17.31	17.94	1.45	22.7	32.89	1.11	20.35	22.63	2.32	11.06	25.68	1.11	20.4	22.64	1	22.58	22.69	#NAME?	6.89	0	-1.07	7.64	7.17	∞	0	6.23	-1.68	10.39	6.18	2.2	4.45	9.81	1.65	10.02	16.52	-1.66	1.73	1.04	-1.04	1.27	1.21	-2.09
GBSCOH1_s0040	5.95	6.09	36.22	-2.09	28.74	13.78	2.77	5.68	15.71	2.69	7.32	19.7	-2.34	33.64	14.36	1.03	9.37	9.62	-1.97	34.05	17.25	-1.21	17.06	14.15	-1.2	77.91	64.82	-13.3	81.67	6.14	-5.65	70.14	12.41	1.33	9.63	12.84	-4.31	7.18	1.67	-1.84	3.79	2.06	-2.18	15.14	6.93	-1.94	2.65	1.36	-2.79
GBSCOH1_s0495	1	0	0	∞	0	2.83	∞	0	3.28	∞	0	0.44	1	0	0	#NAME?	1.92	0	∞	0	3.09	#NAME?	2.88	0	332.02	0.97	322.83	1.56	1.65	2.58	-18.24	311.71	17.09	4.1	4.38	17.94	#NAME?	3.44	0	#NAME?	13.18	0	1	0	0	1	0	0	∞
GBSCOH1_s1285	1.21	35.02	42.41	-2.28	29.73	13.05	-1.84	26.7	14.53	1.44	37.43	53.82	1.27	39.54	50.4	1.04	8.78	9.12	-1.24	39.98	32.35	1.54	32.13	49.44	∞	0	65.21	1	0	0	#NAME?	70.46	0	1	0	0	∞	0	1.68	∞	0	2.1	1	0	0	1	0	0	3.46
GBSCOH1_s0355	-1.41	43.98	31.11	2.49	23.48	58.37	2.28	26.08	59.59	1.23	46.09	56.61	1.13	28.7	32.4	-1.88	41.01	21.84	1.28	29.02	37.09	-1.13	36.68	32.34	#NAME?	8.4	0	-2.38	9.2	3.87	1	0	0	#NAME?	5.76	0	6.77	0.77	5.2	∞	0	9.8	1	0	0	1	0	0	1
GBSCOH1_s0725	1	0	0	1	0	0	1	0	0	1	0	0	1	0	0	1	0	0	1	0	0	1	0	0	∞	0	13.88	∞	0	65.36	3.35	18.02	60.4	-1.15	72.73	63.06	1.57	66.97	104.98	2.8	46.47	130.13	1	0	0	1	0	0	1
GBSCOH1_s0130	-1.11	45.51	40.92	-2.87	31.78	11.08	-3	37.97	12.67	-1	47.67	47.46	1	37.95	38.07	1.63	7.66	12.51	-1.14	38.66	34	1.13	33.79	38.1	3.83	2.48	9.51	-9.43	2.88	0.3	#NAME?	13.27	0	#NAME?	0.07	0	3.91	0.15	0.58	∞	0	0.38	1.01	0.64	0.64	1.52	0.64	0.98	#NAME?
GBSCOH1_s0480	1	0	0	1	0	0	1	0	0	1	0	0	1	0	0	1	0	0	1	0	0	1	0	0	∞	0	260.09	1	0	0	-202.86	256.34	1.26	∞	0	1.75	∞	0	11.74	5.65	3.43	19.4	1	0	0	1	0	0	1
GBSCOH1_s0485	-1.08	28.47	26.41	1.22	19.62	23.95	1.04	25.33	26.42	-1.06	31.13	29.24	-1.17	24.36	20.83	-1.65	16.65	10.07	-1.07	24.33	22.74	-1.1	22.82	20.76	#NAME?	5.38	0	1.98	6.18	12.22	1	0	0	#NAME?	19.69	0	-1.74	9.84	5.67	∞	0	10.86	-1.03	18.03	17.53	1	0	0	-1.92
GBSCOH1_s0770	1	0	0	1	0	0	1	0	0	1	0	0	1	0	0	1	0	0	1	0	0	1	0	0	1.36	4.57	6.22	15.58	4.52	70.4	1.65	9.22	15.21	-5.35	83.02	15.51	1.54	54.6	84.13	4.43	24.46	108.3	1	0	0	1	0	0	1
GBSCOH1_s1100	-1.27	11.39	8.98	1.66	5.69	9.44	2.91	3.7	10.78	-1.46	13.06	8.92	2.28	7.88	17.94	-2.09	6.42	3.07	1.11	7.96	8.87	2.07	8.63	17.86	6.74	10.97	73.94	#NAME?	11.04	0	-3.33	80.19	24.11	∞	0	25.16	1	0	0	#NAME?	7.27	0	-1	9.88	9.87	-2.22	11.63	5.22	3.01
GBSCOH1_s1230	5.68	4.88	27.71	-13.15	22.7	1.73	-2.3	4.58	1.99	1.3	5.92	7.7	-3.6	25.54	7.1	1.16	1.14	1.33	-2.1	25.61	12.21	-1.69	11.84	6.99	#NAME?	22.07	0	-1.42	22.66	15.92	∞	0	10.18	-2.34	24.3	10.39	-1.18	15.63	13.29	∞	0	23.59	1.35	19.2	25.93	2.24	9.39	21.01	2.95
GBSCOH1_s0410	-1.24	40.04	32.33	-1.65	21.77	13.16	-1.75	25.84	14.79	-3.64	41.95	11.53	-1.07	29.8	27.9	-3.05	8.87	2.91	-1.58	30.06	19.02	1.45	18.88	27.33	#NAME?	28.89	0	-3.3	29.96	9.09	1	0	0	#NAME?	13.47	0	#NAME?	8.47	0	1	0	0	1	0	0	1	0	0	1
GBSCOH1_s0490	1	0	0	∞	0	2.97	∞	0	3.48	1	0	0	1	0	0	#NAME?	2.03	0	1	0	0	1	0	0	1	0	0	1	0	0	∞	0	9.53	∞	0	9.73	1	0	0	1	0	0	1	0	0	1	0	0	∞
GBSCOH1_s0430	1	0	0	1	0	0	1	0	0	1	0	0	1	0	0	1	0	0	1	0	0	1	0	0	∞	0	178.74	1	0	0	-28.74	182.2	6.34	∞	0	6.27	1	0	0	#NAME?	10.18	0	1	0	0	1	0	0	∞
GBSCOH1_s1090	1	0	0	1	0	0	1	0	0	1	0	0	1	0	0	1	0	0	1	0	0	1	0	0	∞	0	92.07	1	0	0	#NAME?	97.88	0	1	0	0	1	0	0	1	0	0	1	0	0	1	0	0	87.28
GBSCOH1_s0095	1	0	0	1	0	0	1	0	0	1	0	0	1	0	0	1	0	0	1	0	0	1	0	0	∞	0	126.1	∞	0	0.96	-6.58	125.01	18.99	25.86	0.74	19.22	∞	0	1.97	-4.68	16.82	3.59	1	0	0	1	0	0	∞
GBSCOH1_s0235	1.19	28.91	34.47	-6.67	23.92	3.59	-4.91	19.71	4.01	-1.04	31.22	29.93	-1.37	31.87	23.28	1.92	2.39	4.59	-1.07	32.23	30.06	-1.26	29.65	23.46	#NAME?	5.44	0	-1.7	6.27	3.7	1	0	0	#NAME?	3.77	0	#NAME?	2.71	0	1	0	0	-1.07	0.27	0.25	1.41	0.68	0.96	#NAME?
GBSCOH1_s1290	1.82	3.37	6.13	-6.63	6	0.91	-1.45	1.54	1.06	1.23	4.2	5.15	-4.3	5.42	1.26	#NAME?	0.6	0	1.42	5.57	7.9	-5.92	7.51	1.27	7.81	9.95	77.74	-1.86	10.26	5.52	-1.69	84.58	50.16	6.57	7.87	51.67	-2.43	6.36	2.62	-16.18	46.43	2.87	-1.31	2.06	1.58	-2.25	0.35	0.15	1
GBSCOH1_s1075	1	0	0	1	0	0	1	0	0	1	0	0	1	0	0	1	0	0	1	0	0	1	0	0	∞	0	114.93	∞	0	32.65	#NAME?	115.28	0	#NAME?	36.54	0	#NAME?	44.88	0	1	0	0	1	0	0	1	0	0	∞
GBSCOH1_s0735	1.21	14.32	17.33	-1.42	13.06	9.17	-1.03	10.68	10.37	-1.21	16.22	13.44	-1.7	15.52	9.12	-1.99	6.22	3.12	-1.63	15.53	9.52	-1.03	9.16	8.9	-1.69	9.74	5.76	-2.87	10.08	3.51	3.25	8.63	28.05	8.12	3.56	28.88	#NAME?	2.44	0	#NAME?	12.62	0	-1.19	9.63	8.07	-1.23	13.47	10.98	#NAME?
GBSCOH1_s0885	1	0	0	1	0	0	1	0	0	1	0	0	1	0	0	1	0	0	1	0	0	1	0	0	1	0	0	1	0	0	1	0	0	1	0	0	1	0	0	1	0	0	1	0	0	1	0	0	∞
GBSCOH1_s1215	-3.46	44.44	12.83	#NAME?	9.02	0	#NAME?	38.99	0	1.01	46.64	47.3	2.7	11.33	30.52	∞	0	14.14	3.49	11.45	39.96	-1.3	39.37	30.26	#NAME?	0.3	0	-1.04	0.41	0.4	1	0	0	#NAME?	0.11	0	#NAME?	0.19	0	1	0	0	1	0	0	1	0	0	1
GBSCOH1_s0915	1.38	18.11	24.93	1.33	20.49	27.27	1.64	18.16	29.83	1.3	20.36	26.48	-1.63	22.79	14	-1.57	19.11	12.19	1.23	22.88	28.11	-2.04	27.79	13.63	#NAME?	1.02	0	#NAME?	1.73	0	1	0	0	1	0	0	1	0	0	1	0	0	1	0	0	∞	0	0.1	#NAME?
GBSCOH1_s0150	2.94	10.09	29.65	-1.15	22.96	19.98	2.17	10.34	22.46	1.01	11.56	11.67	-2.94	27.33	9.3	1.07	13.64	14.59	-1.6	27.34	17.07	-1.85	16.88	9.12	#NAME?	0.55	0	3.06	0.72	2.19	∞	0	13.31	3.94	3.43	13.55	-3.16	2.87	0.91	-28.13	21.22	0.75	∞	0	0.49	-2.66	0.36	0.14	#NAME?
GBSCOH1_s1210	3.06	4.53	13.86	-1.99	9.54	4.8	-1.01	5.48	5.4	1.5	5.21	7.79	1	12.44	12.47	1.89	3.24	6.11	-1.47	12.41	8.44	1.55	8.04	12.45	#NAME?	15.26	0	1.41	15.23	21.54	∞	0	16.65	-1.88	31.31	16.65	-3.71	21.91	5.91	-2.28	26.37	11.58	1.58	1.05	1.66	5.42	0.18	0.97	#NAME?
GBSCOH1_s0975	-1.27	15.46	12.14	-1.13	5.88	5.21	-1.89	11.04	5.85	-1.27	17.4	13.73	1.34	10.72	14.36	1.81	3.49	6.31	1.02	10.78	10.96	1.34	10.63	14.28	#NAME?	0.16	0	3.3	0.21	0.69	∞	0	1.56	4.91	0.38	1.88	1	0	0	#NAME?	3.71	0	-1.01	0.63	0.62	-1.44	1.82	1.27	#NAME?
GBSCOH1_s0905	1	0	0	1	0	0	1	0	0	1	0	0	1	0	0	1	0	0	1	0	0	1	0	0	∞	0	115.43	1	0	0	-4.68	115.66	24.7	∞	0	25.2	1	0	0	#NAME?	39.56	0	1	0	0	1	0	0	1
GBSCOH1_s1055	4.87	8.54	41.55	-15.47	46.29	2.99	-2.99	10.46	3.5	2.3	9.55	21.99	-5.34	40.33	7.56	4.55	2.04	9.28	-1.32	40.78	30.98	-3.95	29.46	7.46	1	0	0	1	0	0	1	0	0	1	0	0	1	0	0	1	0	0	1	0	0	1	0	0	1
GBSCOH1_s0560	1	0	0	1	0	0	1	0	0	1	0	0	1	0	0	1	0	0	1	0	0	1	0	0	-4.55	61.11	13.44	-5.01	63.02	12.58	-2.24	17.61	7.87	-2.37	18.54	7.83	2.59	8.34	21.63	2.61	12.35	32.17	1	0	0	1	0	0	∞
GBSCOH1_s1105	1	0	0	1	0	0	1	0	0	1	0	0	1	0	0	1	0	0	1	0	0	1	0	0	∞	0	12.59	∞	0	35.39	#NAME?	16.61	0	#NAME?	41.99	0	15.17	5.57	84.43	∞	0	97.44	1	0	0	1	0	0	1
GBSCOH1_s0625	1	0	0	1	0	0	1	0	0	1	0	0	1	0	0	1	0	0	1	0	0	1	0	0	∞	0	143.05	1	0	0	#NAME?	142.67	0	1	0	0	1	0	0	1	0	0	1	0	0	1	0	0	1
GBSCOH1_s0055	1	0	0	1	0	0	1	0	0	∞	0	0.3	1	0	0	1	0	0	1	0	0	1	0	0	∞	0	72.54	∞	0	0.92	-2.31	78.79	34.09	49.43	0.71	34.87	#NAME?	1.16	0	#NAME?	54.77	0	1	0	0	1	0	0	1
GBSCOH1_s1185	1.21	11.23	13.59	1.15	8.85	10.19	1.55	7.48	11.55	1.84	12.67	23.33	1.95	12.01	23.46	1.02	7	7.15	1.38	12.08	16.73	1.43	16.49	23.61	#NAME?	1.32	0	-1.3	2.44	1.87	1	0	0	#NAME?	2.07	0	#NAME?	0.16	0	1	0	0	-1.11	4.67	4.19	-1.84	10.22	5.54	#NAME?
GBSCOH1_s1235	1.62	13.96	22.67	-2.21	14.48	6.56	-1.37	10.3	7.51	-1.64	15.84	9.66	-1.42	20.67	14.54	1.53	4.53	6.95	-1.8	20.6	11.46	1.28	11.06	14.2	#NAME?	1.74	0	-3.19	3.15	0.99	∞	0	3.1	4.66	0.72	3.36	#NAME?	0.03	0	#NAME?	5.66	0	3.31	2.5	8.28	1.7	3.74	6.36	6.9
GBSCOH1_s0155	1	0	0	1	0	0	1	0	0	1	0	0	1	0	0	1	0	0	1	0	0	1	0	0	-5.52	28.02	5.07	-1.04	29.07	28.02	1.47	7.93	11.68	-3.19	37.86	11.85	1.18	19.43	22.88	2	18.81	37.6	1	0	0	1	0	0	1
GBSCOH1_s1050	1	0	0	1	0	0	1	0	0	1	0	0	1	0	0	1	0	0	1	0	0	1	0	0	∞	0	94.13	1	0	0	#NAME?	95.25	0	1	0	0	1	0	0	1	0	0	1	0	0	1	0	0	∞
GBSCOH1_s1165	-1.02	16.31	16.03	-1.76	9.89	5.61	-1.89	11.92	6.3	-1.56	18.36	11.8	-1.2	14.29	11.9	-1.43	3.81	2.67	-1.01	14.29	14.1	-1.17	13.68	11.64	#NAME?	1.57	0	-9.15	1.99	0.22	∞	0	1.66	39.91	0.05	1.99	8.52	0.11	0.95	-4.96	3.9	0.79	1.78	0.68	1.21	1.76	0.94	1.66	#NAME?
GBSCOH1_s1360	-1.75	24.72	14.15	-2.18	7.13	3.26	-6.76	24.86	3.68	-1.74	26.86	15.39	-1.67	12.63	7.58	2.2	2.2	4.84	-1.14	12.58	11.06	-1.46	10.64	7.3	#NAME?	3.06	0	-1.32	4.02	3.06	1	0	0	#NAME?	3.9	0	-4.63	4.11	0.89	∞	0	0.72	11.61	0.08	0.95	1.19	1.07	1.28	#NAME?
GBSCOH1_s0835	1	0	0	1	0	0	1	0	0	1	0	0	1	0	0	1	0	0	1	0	0	1	0	0	∞	0	12.35	1	0	0	#NAME?	16.38	0	1	0	0	1	0	0	1	0	0	1	0	0	1	0	0	1
GBSCOH1_s0045	13.48	2.66	35.87	-2.5	37.85	15.17	5.21	3.31	17.25	2.91	3.16	9.21	-3.86	33.46	8.67	-3.86	10.29	2.67	-8.2	33.66	4.1	2.14	3.95	8.43	#NAME?	0.37	0	#NAME?	0.57	0	1	0	0	1	0	0	1	0	0	1	0	0	1	0	0	1	0	0	1
GBSCOH1_s0745	1	0	0	1	0	0	1	0	0	1	0	0	1	0	0	1	0	0	1	0	0	1	0	0	∞	0	93.06	∞	0	1.12	-12.39	94.14	7.6	8.1	0.98	7.97	1	0	0	#NAME?	13.51	0	1	0	0	1	0	0	#NAME?
GBSCOH1_s1150	1	0	0	1	0	0	1	0	0	1	0	0	1	0	0	1	0	0	1	0	0	1	0	0	1	0	0	∞	0	12.94	∞	0	21.35	1.2	18.57	22.32	17.3	3.59	62.17	∞	0	83.04	1	0	0	1	0	0	1
GBSCOH1_s1035	1	0	0	1	0	0	1	0	0	1	0	0	1	0	0	1	0	0	1	0	0	1	0	0	1	0	0	1	0	0	∞	0	52.2	∞	0	57.13	1	0	0	#NAME?	92.34	0	1	0	0	1	0	0	1
GBSCOH1_s0450	1	0	0	1	0	0	1	0	0	1	0	0	1	0	0	1	0	0	1	0	0	1	0	0	∞	0	34.74	∞	0	42.16	#NAME?	38.23	0	#NAME?	49.8	0	#NAME?	13.09	0	1	0	0	1	0	0	1	0	0	1
GBSCOH1_s0250	1	0	0	1	0	0	1	0	0	1	0	0	1	0	0	1	0	0	1	0	0	1	0	0	765.92	0.13	96.97	#NAME?	0.17	0	#NAME?	98.18	0	1	0	0	1	0	0	1	0	0	1	0	0	1	0	0	1
GBSCOH1_s0290	1.57	3.55	5.57	2.92	3.29	9.61	3.12	3.43	10.72	4.55	4.45	20.23	1.32	4.78	6.33	-1.39	6.58	4.72	-1.21	4.9	4.04	1.59	3.82	6.08	#NAME?	11.19	0	-25.9	11.34	0.44	1	0	0	#NAME?	0.12	0	11.58	0.19	2.26	∞	0	2.47	1.88	2.37	4.46	1.13	2.34	2.63	2.2
GBSCOH1_s0830	1	0	0	1	0	0	1	0	0	1	0	0	1	0	0	1	0	0	1	0	0	1	0	0	∞	0	11.77	∞	0	24.45	-1.21	15.68	12.93	-2.36	31.02	13.14	#NAME?	28.57	0	1	0	0	1	0	0	1	0	0	1
GBSCOH1_s0440	1	0	0	1	0	0	1	0	0	1	0	0	1	0	0	1	0	0	1	0	0	1	0	0	1	0	0	∞	0	11.81	1	0	0	#NAME?	15.68	0	∞	0	10.31	∞	0	17.52	1	0	0	1	0	0	∞
GBSCOH1_s0675	∞	0	2.41	-1.14	1.75	1.54	∞	0	1.75	∞	0	0.95	1.27	2.02	2.57	24.26	1.03	24.91	-1.63	2.36	1.45	2.13	1.27	2.71	#NAME?	0.09	0	2	0.12	0.25	∞	0	0.32	13.59	0.06	0.75	19.93	0.12	2.48	3.4	1.33	4.52	1	0	0	-7.16	0.15	0.02	145.58
GBSCOH1_s0225	1	0	0	1	0	0	1	0	0	1	0	0	1	0	0	1	0	0	1	0	0	1	0	0	∞	0	82.84	1	0	0	#NAME?	84.51	0	1	0	0	1	0	0	1	0	0	1	0	0	1	0	0	1
GBSCOH1_s0740	1	0	0	1	0	0	1	0	0	1	0	0	1	0	0	1	0	0	1	0	0	1	0	0	1	0	0	∞	0	0.73	∞	0	25.42	62.72	0.42	26.04	∞	0	7.97	-2.91	40.64	13.94	1	0	0	1	0	0	∞
GBSCOH1_s0115	1	0	0	1	0	0	1	0	0	1	0	0	1	0	0	1	0	0	1	0	0	1	0	0	1	0	0	1	0	0	∞	0	12.78	∞	0	13.01	1	0	0	#NAME?	20.47	0	1	0	0	1	0	0	∞
GBSCOH1_s0955	1	0	0	1	0	0	1	0	0	1	0	0	1	0	0	1	0	0	1	0	0	1	0	0	29.32	1.68	49.35	#NAME?	1.91	0	-4.34	52	11.98	∞	0	12.15	1	0	0	#NAME?	19.28	0	1	0	0	1	0	0	1
GBSCOH1_s1085	1	0	0	1	0	0	1	0	0	1	0	0	1	0	0	1	0	0	1	0	0	1	0	0	1	0	0	1	0	0	∞	0	38.3	∞	0	40.91	1	0	0	#NAME?	63.6	0	1	0	0	1	0	0	1
GBSCOH1_s0520	1.17	7.85	9.17	-1.24	7.62	6.12	1.1	6.37	7.04	1.07	9.21	9.89	-1.21	8.02	6.6	1.84	4.15	7.61	-1.16	8.06	6.93	-1.05	6.65	6.33	#NAME?	0.16	0	4.93	0.2	1.01	∞	0	1.52	4.09	0.45	1.84	#NAME?	0.16	0	#NAME?	3.63	0	∞	0	0.14	1.21	0.45	0.55	#NAME?
GBSCOH1_s0180	1	0	0	1	0	0	1	0	0	1	0	0	1	0	0	1	0	0	1	0	0	1	0	0	1	0	0	1	0	0	1	0	0	1	0	0	1	0	0	1	0	0	1	0	0	1	0	0	1
GBSCOH1_s0135	1	0	0	1	0	0	1	0	0	1	0	0	1	0	0	1	0	0	1	0	0	1	0	0	1	0	0	1	0	0	∞	0	32.19	∞	0	33.31	1	0	0	#NAME?	34.79	0	1	0	0	1	0	0	1
GBSCOH1_s0280	1	0	0	1	0	0	1	0	0	1	0	0	1	0	0	1	0	0	1	0	0	1	0	0	∞	0	59.17	1	0	0	#NAME?	61.46	0	1	0	0	1	0	0	1	0	0	1	0	0	1	0	0	1
GBSCOH1_s1245	1	0	0	1	0	0	1	0	0	1	0	0	1	0	0	1	0	0	1	0	0	1	0	0	∞	0	58.99	1	0	0	#NAME?	61.19	0	1	0	0	1	0	0	1	0	0	1	0	0	1	0	0	1
GBSCOH1_s0575	1	0	0	1	0	0	1	0	0	1	0	0	1	0	0	1	0	0	1	0	0	1	0	0	#NAME?	10.57	0	-1.4	10.54	7.51	1	0	0	#NAME?	10.84	0	1	0	0	1	0	0	∞	0	16.4	1	0	0	3.46
GBSCOH1_s1330	1.96	0.57	1.12	4.06	1.15	4.68	8.57	0.63	5.42	-1.02	0.78	0.77	1.37	0.95	1.3	#NAME?	3.19	0	1.32	1.03	1.36	1.19	1.12	1.33	#NAME?	13.86	0	-4.04	14.82	3.67	1	0	0	#NAME?	5.35	0	2.48	1.08	2.68	∞	0	5.32	1.22	8.38	10.25	-1.02	2.75	2.7	#NAME?
GBSCOH1_s0210	1.32	3.85	5.06	-4.2	3.61	0.86	-4.68	4.67	1	-1.66	4.64	2.79	1.01	4.43	4.47	2.4	0.57	1.37	-2.59	4.52	1.74	2.65	1.65	4.35	#NAME?	0.04	0	2.87	0.04	0.1	1	0	0	#NAME?	0.02	0	#NAME?	0.05	0	1	0	0	-1.34	0.28	0.21	3.61	0.88	3.18	1.43
GBSCOH1_s0825	1	0	0	1	0	0	1	0	0	1	0	0	1	0	0	1	0	0	1	0	0	1	0	0	1	0	0	∞	0	22.07	∞	0	8.24	-3.32	28.24	8.5	#NAME?	28.4	0	#NAME?	14.34	0	1	0	0	1	0	0	1
GBSCOH1_s1310	1.31	2.26	2.97	1.43	2.49	3.57	2.79	1.43	3.97	1.17	2.8	3.27	-1.14	2.51	2.21	1.38	2.37	3.27	1.18	2.81	3.32	-1.35	3.01	2.22	17.3	0.83	14.42	1.07	1.25	1.34	#NAME?	18.51	0	#NAME?	0.74	0	1.14	0.75	0.86	∞	0	0.71	-1.03	0.39	0.38	1.19	0.77	0.91	1
GBSCOH1_s0500	1.16	4.83	5.62	-3.03	2.6	0.86	-2.77	2.76	1	-1.46	5.71	3.9	-1.21	4.86	4.01	1.17	0.57	0.66	-1.04	5.01	4.8	-1.21	4.62	3.81	#NAME?	0.66	0	5.81	0.85	4.96	1	0	0	#NAME?	6.55	0	-1.39	4.54	3.26	∞	0	5.12	-1.43	0.61	0.43	1	0	0	1
GBSCOH1_s1060	1	0	0	1	0	0	1	0	0	1	0	0	1	0	0	1	0	0	1	0	0	1	0	0	∞	0	27.58	1	0	0	-2.9	31.59	10.89	∞	0	11.04	1	0	0	1	0	0	1	0	0	1	0	0	1
GBSCOH1_s0800	1	0	0	1	0	0	1	0	0	1	0	0	1	0	0	1	0	0	1	0	0	1	0	0	1	0	0	1	0	0	∞	0	21.91	∞	0	22.53	1	0	0	#NAME?	35.17	0	1	0	0	1	0	0	1
GBSCOH1_s0610	-1.7	4.81	2.82	2.16	3.07	6.63	1.57	4.8	7.57	1.5	5.5	8.22	1.58	2.42	3.83	#NAME?	4.56	0	-1.55	2.46	1.59	2.38	1.56	3.7	#NAME?	0.33	0	#NAME?	0.49	0	1	0	0	1	0	0	∞	0	1.09	∞	0	1.02	-2.19	1.6	0.73	1.24	2.29	2.83	#NAME?
GBSCOH1_s0405	1	0	0	1	0	0	1	0	0	1	0	0	1	0	0	1	0	0	1	0	0	1	0	0	∞	0	13.99	1	0	0	#NAME?	18.16	0	1	0	0	1	0	0	1	0	0	1	0	0	1	0	0	1
GBSCOH1_s1270	-4	7.31	1.83	2.11	1.23	2.61	-1.38	4.21	3.05	-1.79	8.46	4.74	3.67	1.55	5.68	2.04	1.78	3.62	1.59	1.76	2.8	2.15	2.56	5.49	#NAME?	0.06	0	#NAME?	0.08	0	1	0	0	1	0	0	1	0	0	1	0	0	1	0	0	∞	0	0.07	1
GBSCOH1_s0635	1	0	0	1	0	0	1	0	0	1	0	0	1	0	0	1	0	0	1	0	0	1	0	0	1	0	0	1	0	0	∞	0	13.06	∞	0	13.25	1	0	0	#NAME?	20.87	0	1	0	0	1	0	0	1
GBSCOH1_s0605	2.59	1.81	4.67	-3.11	3.52	1.13	-1.68	2.14	1.28	1.86	2.19	4.08	-6.06	4.05	0.67	1.25	0.75	0.94	-4.14	4.13	1	-1.17	0.89	0.76	#NAME?	0.24	0	5.23	0.32	1.65	1	0	0	#NAME?	2.13	0	1.52	2.22	3.39	∞	0	6.89	-1.27	0.55	0.43	-1.36	1	0.74	#NAME?
GBSCOH1_s1265	1	0	0	1	0	0	1	0	0	1	0	0	1	0	0	1	0	0	1	0	0	1	0	0	1	0	0	1	0	0	∞	0	11.49	∞	0	11.68	1	0	0	#NAME?	18.6	0	1	0	0	1	0	0	1
GBSCOH1_s0400	1	0	0	1	0	0	1	0	0	1	0	0	1	0	0	1	0	0	1	0	0	1	0	0	1	0	0	1	0	0	∞	0	6.42	∞	0	6.31	1	0	0	#NAME?	10.28	0	1	0	0	1	0	0	1
GBSCOH1_s0515	1	0	0	1	0	0	1	0	0	1	0	0	1	0	0	1	0	0	1	0	0	1	0	0	1	0	0	1	0	0	∞	0	6.58	∞	0	6.5	∞	0	2.68	-1.97	10.46	5.3	1	0	0	1	0	0	1
GBSCOH1_s0510	-1.15	1.7	1.48	1.49	1.54	2.3	1.31	2.02	2.64	2.09	2.07	4.32	1.08	1.27	1.37	#NAME?	1.55	0	#NAME?	1.33	0	∞	0	1.4	#NAME?	0.15	0	-1.98	0.19	0.1	1	0	0	#NAME?	0.02	0	#NAME?	0.05	0	1	0	0	-1.01	1.17	1.16	-1.04	1.48	1.42	#NAME?
GBSCOH1_s0570	1	0	0	1	0	0	1	0	0	1	0	0	1	0	0	1	0	0	1	0	0	1	0	0	∞	0	12.77	1	0	0	#NAME?	16.85	0	1	0	0	1	0	0	1	0	0	1	0	0	1	0	0	1
GBSCOH1_s0890	1	0	0	1	0	0	1	0	0	1	0	0	1	0	0	1	0	0	1	0	0	1	0	0	1	0	0	1	0	0	1	0	0	1	0	0	1	0	0	1	0	0	1	0	0	1	0	0	∞
GBSCOH1_s0435	1	0	0	1	0	0	1	0	0	1	0	0	1	0	0	1	0	0	1	0	0	1	0	0	∞	0	6.13	1	0	0	#NAME?	9.1	0	1	0	0	1	0	0	1	0	0	1	0	0	1	0	0	1
GBSCOH1_s0275	1	0	0	1	0	0	1	0	0	1	0	0	1	0	0	1	0	0	1	0	0	1	0	0	∞	0	5.6	1	0	0	#NAME?	8.51	0	1	0	0	1	0	0	1	0	0	1	0	0	1	0	0	1
GBSCOH1_s1340	1	0	0	1	0	0	1	0	0	∞	0	1.84	1	0	0	1	0	0	∞	0	3.56	#NAME?	3.2	0	1	0	0	1	0	0	1	0	0	1	0	0	1	0	0	1	0	0	1	0	0	1	0	0	1
GBSCOH1_s0325	1	0	0	1	0	0	1	0	0	1	0	0	1	0	0	1	0	0	1	0	0	1	0	0	1	0	0	1	0	0	1	0	0	1	0	0	1	0	0	1	0	0	1	0	0	1	0	0	∞
GBSCOH1_s0010	1	0	0	1	0	0	1	0	0	1	0	0	1	0	0	1	0	0	1	0	0	1	0	0	1	0	0	1	0	0	1	0	0	1	0	0	1	0	0	1	0	0	1	0	0	1	0	0	1
GBSCOH1_s0020	1	0	0	1	0	0	1	0	0	1	0	0	1	0	0	1	0	0	1	0	0	1	0	0	1	0	0	1	0	0	1	0	0	1	0	0	1	0	0	1	0	0	1	0	0	1	0	0	1
GBSCOH1_s0050	1	0	0	1	0	0	1	0	0	1	0	0	1	0	0	1	0	0	1	0	0	1	0	0	1	0	0	1	0	0	1	0	0	1	0	0	1	0	0	1	0	0	1	0	0	1	0	0	1
GBSCOH1_s0075	1	0	0	1	0	0	1	0	0	1	0	0	1	0	0	1	0	0	1	0	0	1	0	0	1	0	0	1	0	0	1	0	0	1	0	0	1	0	0	1	0	0	1	0	0	1	0	0	1
GBSCOH1_s0120	1	0	0	1	0	0	1	0	0	1	0	0	1	0	0	1	0	0	1	0	0	1	0	0	1	0	0	1	0	0	1	0	0	1	0	0	1	0	0	1	0	0	1	0	0	1	0	0	1
GBSCOH1_s0185	1	0	0	1	0	0	1	0	0	1	0	0	1	0	0	1	0	0	1	0	0	1	0	0	1	0	0	1	0	0	1	0	0	1	0	0	1	0	0	1	0	0	1	0	0	1	0	0	1
GBSCOH1_s0230	1	0	0	1	0	0	1	0	0	1	0	0	1	0	0	1	0	0	1	0	0	1	0	0	1	0	0	1	0	0	1	0	0	1	0	0	1	0	0	1	0	0	1	0	0	1	0	0	1
GBSCOH1_s0265	1	0	0	1	0	0	1	0	0	1	0	0	1	0	0	1	0	0	1	0	0	1	0	0	1	0	0	1	0	0	1	0	0	1	0	0	1	0	0	1	0	0	1	0	0	1	0	0	1
GBSCOH1_s0345	1	0	0	1	0	0	1	0	0	1	0	0	1	0	0	1	0	0	1	0	0	1	0	0	1	0	0	1	0	0	1	0	0	1	0	0	1	0	0	1	0	0	1	0	0	1	0	0	1
GBSCOH1_s0595	1	0	0	1	0	0	1	0	0	1	0	0	1	0	0	1	0	0	1	0	0	1	0	0	1	0	0	1	0	0	1	0	0	1	0	0	1	0	0	1	0	0	1	0	0	1	0	0	1
GBSCOH1_s0655	1	0	0	1	0	0	1	0	0	1	0	0	1	0	0	1	0	0	1	0	0	1	0	0	1	0	0	1	0	0	1	0	0	1	0	0	1	0	0	1	0	0	1	0	0	1	0	0	1
GBSCOH1_s0780	1	0	0	1	0	0	1	0	0	1	0	0	1	0	0	1	0	0	1	0	0	1	0	0	1	0	0	1	0	0	1	0	0	1	0	0	1	0	0	1	0	0	1	0	0	1	0	0	1
GBSCOH1_s1130	1	0	0	1	0	0	1	0	0	1	0	0	1	0	0	1	0	0	1	0	0	1	0	0	1	0	0	1	0	0	1	0	0	1	0	0	1	0	0	1	0	0	1	0	0	1	0	0	1
GBSCOH1_s1170	1	0	0	1	0	0	1	0	0	1	0	0	1	0	0	1	0	0	1	0	0	1	0	0	1	0	0	1	0	0	1	0	0	1	0	0	1	0	0	1	0	0	1	0	0	1	0	0	1
[truncated: 16 more columns]
