# Supplementary material for: Global Annotation, Expression Analysis, and Stability of Candidate sRNAs in Group B Streptococcus
Source: mBio. 2021 Nov 2;12(6):e02803-21. doi: 10.1128/mBio.02803-21 (PMC8561379; doi:10.1128/mBio.02803-21)
Supplement: FILE S4 [file mbio.02803-21-s0004.xlsx]

## Sheet: COH1 0.2 v. COH1 0.5
Feature ID	Fold Change (normalized values)	Normalized expression values (COH1_0.2_1)	Normalized expression values (COH1_0.2_2)	Normalized expression values (COH1_0.2_3)	Normalized means (COH1_0.2)	Normalized expression values (COH1_0.5_1)	Normalized expression values (COH1_0.5_5)	Normalized expression values (COH1_0.5_3)	Normalized means (COH1_0.5)
GBSCOH1_s1325	13.6	37.88	27.23	37.17	34.09	558.17	512.28	320.3	463.58	0.00415844	10 up
GBSCOH1_s0045	13.48	7.99	0	0	2.66	70.78	31.68	5.17	35.87	0.159395	4 down
GBSCOH1_s0335	7.39	2048.43	1861.05	2109.89	2006.46	18614	14641.4	11228.4	14827.9	0.00387239						minimum FC=3
GBSCOH1_s0040	5.95	6.5	7.34	4.44	6.09	31.89	45.1	31.68	36.22	0.00263493						minimum expression value = 10 in at least one conditon
GBSCOH1_s1230	5.68	6.2	5.34	3.09	4.88	29.73	31.97	21.41	27.71	0.0024072
GBSCOH1_s0475	5.3	464.61	736.4	724.88	641.96	3622.21	2985.74	3604.87	3404.27	0.000263359
GBSCOH1_s1095	5.2	129.82	245.18	137.43	170.81	1138.21	812.29	714.41	888.31	0.00577653
GBSCOH1_s1055	4.87	0	25.62	0	8.54	124.65	0	0	41.55	0.479916
GBSCOH1_s0650	4.8	76.08	82.89	55.61	71.53	340.91	354.99	333.94	343.28	1.21359e-05
GBSCOH1_s1210	3.06	3.16	10.44	0	4.53	4.93	21.82	14.82	13.86	0.182812
GBSCOH1_s1215	-3.46	27.34	72.12	33.85	44.44	11.53	13.29	13.67	12.83	0.0866642
GBSCOH1_s0695	-3.89	351.34	347.79	462.59	387.24	88.33	101.07	109.47	99.62	0.001664
GBSCOH1_s1070	-16.02	94.3	37.98	85.62	72.63	0	0	13.6	4.53	0.0196777
GBSCOH1_s0900	-47.18	0	47.92	54.05	33.99	2.16	0	0	0.72	0.123611

## Sheet: COH1 0.5 v. COH1 1.0
Feature ID	Fold Change (normalized values)	Normalized expression values (COH1_0.5_1)	Normalized expression values (COH1_0.5_2)	Normalized means (COH1_0.5)	Normalized expression values (COH1_1.0_1)	Normalized expression values (COH1_1.0_3)	Normalized means (COH1_1.0)
GBSCOH1_s1070	∞	0	0	0	21.61	133.39	77.5		17 up
GBSCOH1_s1160	87.32	1681.62	1658.54	1670.08	145825	145825	145825		24 down
GBSCOH1_s0900	69.76	1.45	0	0.73	0	101.18	50.59
GBSCOH1_s1175	11.91	4.65	12.75	8.7	68.23	139	103.62
GBSCOH1_s0795	10.52	21.4	14.61	18	145.16	233.71	189.44
GBSCOH1_s0670	8.82	304.47	268.26	286.37	2519.12	2533.78	2526.45
GBSCOH1_s0790	7.44	432.13	462.27	447.2	3582.4	3075.92	3329.16
GBSCOH1_s0525	7.26	127.89	163.68	145.78	1068.25	1048.03	1058.14
GBSCOH1_s1135	6.85	7.63	8.7	8.16	56.52	55.32	55.92
GBSCOH1_s0690	5.31	17.65	15.54	16.59	88.51	87.59	88.05
GBSCOH1_s0255	5.11	801.17	694.5	747.84	3704.78	3941.7	3823.24
GBSCOH1_s0360	4.09	42.48	37.19	39.84	159.78	165.94	162.86
GBSCOH1_s0375	4.01	456.25	507.48	481.86	1916.15	1952.05	1934.1
GBSCOH1_s0585	3.62	76.76	63.04	69.9	264.22	241.73	252.98
GBSCOH1_s1065	3.61	193.06	185.17	189.12	688.01	678.2	683.11
GBSCOH1_s0330	3.37	898.53	1239.69	1069.11	3636.15	3568.83	3602.49
GBSCOH1_s0985	3.22	33.53	26.18	29.85	106.96	85.52	96.24
GBSCOH1_s0870	-3.22	96.53	106.72	101.62	35.14	27.97	31.55
GBSCOH1_s0070	-3.37	1194.92	1002.34	1098.63	337.23	315.43	326.33
GBSCOH1_s0245	-3.48	78.8	93.39	86.1	22.17	27.33	24.75
GBSCOH1_s0970	-3.68	525.34	540.52	532.93	157.23	132.26	144.74
GBSCOH1_s0110	-3.77	25.1	21.61	23.36	2.1	10.29	6.2
GBSCOH1_s0685	-3.91	153.73	169.77	161.75	43.22	39.45	41.33
GBSCOH1_s1305	-4.42	3582.4	3013.15	3297.77	822.11	671.23	746.67
GBSCOH1_s0665	-4.56	141.39	178.64	160.02	23	47.22	35.11
GBSCOH1_s1190	-4.56	1239.69	1068.25	1153.97	258.11	247.72	252.91
GBSCOH1_s1350	-4.71	120.45	132.43	126.44	7.82	45.9	26.86
GBSCOH1_s0590	-4.9	2351.47	2058.91	2205.19	493.84	405.6	449.72
GBSCOH1_s0680	-5.25	2813.63	2932.94	2873.28	544.49	549.57	547.03
GBSCOH1_s1200	-5.65	49.6	44.71	47.15	16.7	0	8.35
GBSCOH1_s1020	-5.82	662.18	314.18	488.18	27.37	140.38	83.87
GBSCOH1_s1345	-5.93	27.51	13.32	20.41	5.44	1.45	3.44
GBSCOH1_s0455	-6.25	224.03	189.13	206.58	27.97	38.15	33.06
GBSCOH1_s0065	-6.65	311.5	275.78	293.64	47.69	40.64	44.17
GBSCOH1_s0235	-6.67	18.92	28.91	23.92	3.9	3.27	3.59
GBSCOH1_s0100	-7.59	4843.2	4843.2	4843.2	575.51	700.87	638.19
GBSCOH1_s0865	-9.76	50.91	56.02	53.46	9.19	1.77	5.48
GBSCOH1_s0015	-9.98	248.9	278.89	263.9	52.87	0	26.44
GBSCOH1_s1230	-13.15	21.66	23.74	22.7	1.75	1.7	1.73
GBSCOH1_s1180	-13.67	688.01	519.55	603.78	33.53	54.78	44.15
GBSCOH1_s1055	-15.47	92.58	0	46.29	5.98	0	2.99

## Sheet: COH1 0.2 v. COH1 1.0
Feature ID	Fold Change (normalized values)	Normalized expression values (COH1_0.2_1)	Normalized expression values (COH1_0.2_2)	Normalized means (COH1_0.2)	Normalized expression values (COH1_1.0_1)	Normalized expression values (COH1_1.0_3)	Normalized means (COH1_1.0)
GBSCOH1_s1215	#NAME?	22.41	55.57	38.99	0	0	0		21 up
GBSCOH1_s1160	97.58	1287.44	1646.37	1466.9	143136	143136	143136		27 down
GBSCOH1_s0335	17.41	1621.42	1465.12	1543.27	26867.3	26867.3	26867.3
GBSCOH1_s1095	13.29	93.24	179.66	136.45	1874.33	1753.83	1814.08
GBSCOH1_s0670	12.23	253.06	239.45	246.25	3003.8	3021.4	3012.6
GBSCOH1_s1325	9.88	30.98	22.34	26.66	211.42	315.29	263.36
GBSCOH1_s0330	9.43	583.38	322.63	453	4324.98	4217.46	4271.22
GBSCOH1_s1175	8.4	15.86	8.25	12.06	68.33	134.37	101.35
GBSCOH1_s0790	7.9	320.71	679.13	499.92	4251.18	3647.51	3949.35
GBSCOH1_s0475	6.87	352.34	562.96	457.65	3153.89	3132.2	3143.04
GBSCOH1_s0795	6.84	13.01	40.62	26.82	140.89	226.2	183.55
GBSCOH1_s0255	6.72	646.9	685.66	666.28	4372.53	4580.58	4476.55
GBSCOH1_s1135	6.01	1.94	17.16	9.55	57.75	57.03	57.39
GBSCOH1_s0360	5.73	21.01	33.81	27.41	154.32	159.63	156.97
GBSCOH1_s0985	5.3	21.55	13.88	17.71	104.14	83.53	93.84
GBSCOH1_s0045	5.21	6.63	0	3.31	16.88	17.62	17.25
GBSCOH1_s0525	4.85	208.44	206.66	207.55	1011.69	1000.04	1005.86
GBSCOH1_s0690	4.04	14.81	27.55	21.18	86.04	85.06	85.55
GBSCOH1_s0375	3.94	462.11	575.52	518.82	2001.69	2085.14	2043.41
GBSCOH1_s1220	3.83	33.87	35.52	34.69	106.81	158.86	132.83
GBSCOH1_s0585	3.81	69.08	60.24	64.66	257.01	235.99	246.5
GBSCOH1_s0290	3.12	3.08	3.79	3.43	10.89	10.56	10.72
GBSCOH1_s0130	-3	50.55	25.38	37.97	11.23	14.1	12.67
GBSCOH1_s0680	-3.03	1701.43	1414.03	1557.73	511.37	516.51	513.94
GBSCOH1_s0085	-3.47	979.46	1056.05	1017.76	194.96	392.2	293.58
GBSCOH1_s0600	-3.49	88.03	164.08	126.06	62.92	9.39	36.15
GBSCOH1_s0340	-3.56	1067.18	808.78	937.98	296.87	230.53	263.7
GBSCOH1_s0590	-3.91	1662.68	1679.76	1671.22	465.26	390.51	427.88
GBSCOH1_s0260	-3.94	1094.69	954.82	1024.76	304.6	215.34	259.97
GBSCOH1_s0870	-4.66	142.48	176.21	159.35	37.31	31.04	34.18
GBSCOH1_s0235	-4.91	13.03	26.4	19.71	4.32	3.71	4.01
GBSCOH1_s0105	-5.51	1864.16	1981.9	1923.03	330.67	366.9	348.79
GBSCOH1_s1200	-5.55	38.67	66.46	52.57	18.93	0	9.47
GBSCOH1_s0110	-6.52	42.95	48.91	45.93	2.46	11.62	7.04
GBSCOH1_s1360	-6.76	31.61	18.1	24.86	0	7.36	3.68
GBSCOH1_s0070	-7.39	2554.52	2111.16	2332.84	326.6	304.86	315.73
GBSCOH1_s1345	-7.65	29.32	32.88	31.1	6.39	1.74	4.07
GBSCOH1_s1180	-7.81	359.22	361.31	360.26	35.69	56.54	46.11
GBSCOH1_s0665	-8.17	294.48	319.85	307.16	25.73	49.49	37.61
GBSCOH1_s1190	-8.48	2213	1971.66	2092.33	251.09	242.2	246.64
GBSCOH1_s0685	-9.23	417.12	393.34	405.23	45.76	42.05	43.91
GBSCOH1_s0695	-9.77	264.03	262.16	263.1	21.24	32.62	26.93
GBSCOH1_s0970	-9.93	1465.12	1313.94	1389.53	152.25	127.61	139.93
GBSCOH1_s1305	-11.02	8023.2	7148.1	7585.65	762.96	614.3	688.63
GBSCOH1_s0865	-11.04	69.99	63.93	66.96	10.05	2.08	6.07
GBSCOH1_s0455	-12.06	557.45	304.6	431.02	31.04	40.44	35.74
GBSCOH1_s0065	-15.46	762.96	688.07	725.51	50.33	43.55	46.94
GBSCOH1_s0015	-20.93	693.52	457.15	575.34	54.99	0	27.49

## Sheet: COH1 0.2 v. cas9 0.2
Feature ID	Fold Change (normalized values)	Normalized expression values (COH1_0.2_1)	Normalized expression values (COH1_0.2_2)	Normalized expression values (COH1_0.2_3)	Normalized means (COH1_0.2)	Normalized expression values (cas9_0.2_1)	Normalized expression values (cas9_0.2_2)	Normalized expression values (cas9_0.2_3)	Normalized means (cas9_0.2)
GBSCOH1_s0290	4.55	4.87	5.89	2.59	4.45	22.3	18.43	19.95	20.23		3 up
GBSCOH1_s1205	3.44	24.95	17.03	14.24	18.74	47.26	75.75	70.65	64.55		2 down
GBSCOH1_s1200	3.17	50.69	88.21	100.37	79.76	207.36	291.46	260.22	253.01
GBSCOH1_s0665	-3.35	382.06	414.83	217	337.96	57.32	133.68	112.09	101.03
GBSCOH1_s0410	-3.64	20.96	47.47	57.43	41.95	13.02	15.07	6.5	11.53

## Sheet: COH1 0.5 v. cas9 0.5
Feature ID	Fold Change (normalized values)	Normalized expression values (COH1_0.5_1)	Normalized expression values (COH1_0.5_2)	Normalized expression values (COH1_0.5_3)	Normalized means (COH1_0.5)	Normalized expression values (cas9_0.5_1)	Normalized expression values (cas9_0.5_2)	Normalized expression values (cas9_0.5_3)	Normalized means (cas9_0.5)
GBSCOH1_s1070	6.34	0	0	11.98	3.99	0	75.98	0	25.33		4 up
GBSCOH1_s0750	5.2	12.49	30.67	13.02	18.73	40.39	136.76	115.1	97.42		8 down
GBSCOH1_s1175	4.06	5.75	15.98	19.08	13.6	19.46	87.73	58.56	55.25
GBSCOH1_s0455	3.12	292.28	249.37	254.97	265.54	734	911.69	837.87	827.85
GBSCOH1_s1230	-3.6	27.38	29.77	19.46	25.54	3.6	13.57	4.14	7.1
GBSCOH1_s0045	-3.86	66.45	29.38	4.55	33.46	0	16.92	9.1	8.67
GBSCOH1_s1095	-4.61	1178.47	822.18	722.35	907.67	205.85	195.33	189.77	196.98
GBSCOH1_s1055	-5.34	121	0	0	40.33	15.56	7.1	0	7.56
GBSCOH1_s1325	-5.77	565.69	512.1	321.54	466.45	86.2	115.38	40.98	80.86
GBSCOH1_s0475	-5.78	3538.39	2838.48	3494.58	3290.48	413.61	751.41	542.43	569.15
GBSCOH1_s0650	-6.35	340.22	352.92	333.45	342.2	38.52	50.23	73.03	53.92
GBSCOH1_s0335	-8.64	17250.3	14201.2	11186.4	14212.6	1211.02	1767.64	1957.68	1645.45

## Sheet: COH1 1.0 v. cas9 1.0
Feature ID	Fold Change (normalized values)	Normalized expression values (COH1_1.0_1)	Normalized expression values (COH1_1.0_2)	Normalized means (COH1_1.0)	Normalized expression values (cas9_1.0_1)	Normalized expression values (cas9_1.0_2)	Normalized means (cas9_1.0)
GBSCOH1_s1215	∞	0	0	0	19.14	9.15	14.14		4 up
GBSCOH1_s0675	24.26	2.05	0	1.03	8.98	40.84	24.91		9 down
GBSCOH1_s0015	10.35	37.67	0	18.84	133.06	256.89	194.97
GBSCOH1_s0865	4.24	6.27	1.18	3.72	11.56	20.06	15.81
GBSCOH1_s0620	-3.08	30.84	123.74	77.29	23.06	27.16	25.11
GBSCOH1_s0470	-3.14	32.31	6.86	19.58	3.61	8.85	6.23
GBSCOH1_s0670	-3.56	2068.38	2081.8	2075.09	582.74	581.94	582.34
GBSCOH1_s0045	-3.86	10.12	10.45	10.29	0	5.33	2.67
GBSCOH1_s0795	-4.72	98.43	166.95	132.69	35.71	20.47	28.09
GBSCOH1_s0025	-5.51	165.19	212.03	188.61	63.21	5.28	34.24
GBSCOH1_s1065	-7.33	543.17	536.25	539.71	71.75	75.56	73.65
GBSCOH1_s0650	-7.93	108.3	101.93	105.11	16.14	10.36	13.25
GBSCOH1_s1070	-14.02	14.69	90.06	52.38	7.47	0	3.74

## Sheet: COH1 0.5 v. ciaR 0.5
Feature ID	Fold Change (normalized values)	Normalized expression values (COH1_0.5_1)	Normalized expression values (COH1_0.5_2)	Normalized expression values (COH1_0.5_3)	Normalized means (COH1_0.5)	Normalized expression values (ciaR_0.5_1)	Normalized expression values (ciaR_0.5_2)	Normalized expression values (ciaR_0.5_3)	Normalized means (ciaR_0.5)
GBSCOH1_s0900	104.18	2.16	0	0	0.72	116.44	17.73	90.58	74.92	4 up
GBSCOH1_s1070	24.39	0	0	12.2	4.07	127.56	142.32	27.7	99.19	5 down
GBSCOH1_s1175	4.34	5.67	15.95	18.91	13.51	74.6	65.87	35.44	58.64
GBSCOH1_s1215	3.49	10.27	11.82	12.25	11.45	44.06	44.94	30.87	39.96
GBSCOH1_s0650	-3.14	344.77	360.58	337.79	347.71	125.08	119.86	87.71	110.88
GBSCOH1_s0475	-3.98	3349.51	2764.92	3333.05	3149.16	706.37	807.15	861.55	791.69
GBSCOH1_s0045	-8.2	66.77	29.61	4.61	33.66	6.43	0	5.88	4.1
GBSCOH1_s1325	-103.06	568.79	520.48	325.73	471.67	5.96	2.45	5.33	4.58
GBSCOH1_s0335	-378.2	15914.9	13671	10642.1	13409.3	38.81	32.68	34.88	35.46

## Sheet: ciaR 0.5 v. cas9 0.5
Feature ID	Fold Change (normalized values)	Normalized expression values (ciaR_0.5_1)	Normalized expression values (ciaR_0.5_2)	Normalized expression values (ciaR_0.5_3)	Normalized means (ciaR_0.5)	Normalized expression values (cas9_0.5_1)	Normalized expression values (cas9_0.5_2)	Normalized expression values (cas9_0.5_3)	Normalized means (cas9_0.5)
GBSCOH1_s0335	46.8	38.19	32.79	34.77	35.25	1221.29	1779.08	1948.92	1649.76		2 up
GBSCOH1_s1325	18.07	5.73	2.04	5.18	4.31	82.62	110.39	40.89	77.96		4 down
GBSCOH1_s1070	-3.9	121.2	135.54	27.73	94.82	0	72.93	0	24.31
GBSCOH1_s1055	-3.95	88.38	0	0	29.46	15.39	6.99	0	7.46
GBSCOH1_s1290	-5.92	5.54	7.6	9.38	7.51	0	1.85	1.95	1.27
GBSCOH1_s0900	-75.17	110.83	17.46	86.6	71.63	0	2.86	0	0.95

## Sheet: WT CDM v. WT Vaginal Tract
Feature ID	Fold Change (normalized values)	Normalized expression values (CDM_1)	Normalized expression values (CDM_2)	Normalized expression values (CDM_3)	Normalized means (CDM)	Normalized expression values (Vaginal tract_1)	Normalized expression values (Vaginal tract_2)	Normalized expression values (Vaginal tract_3)	Normalized means (Vaginal tract)
GBSCOH1_s0575	#NAME?	17.29	0	14.43	10.57	0	0	0	0		57 up
GBSCOH1_s0290	#NAME?	13.1	13.17	7.31	11.19	0	0	0	0		28 down
GBSCOH1_s0820	#NAME?	14.43	7.14	12.06	11.21	0	0	0	0
GBSCOH1_s0845	#NAME?	3.77	17	14.81	11.86	0	0	0	0
GBSCOH1_s1330	#NAME?	7.06	32.69	1.83	13.86	0	0	0	0
GBSCOH1_s1210	#NAME?	13.28	18.38	14.13	15.26	0	0	0	0
GBSCOH1_s1095	#NAME?	19.47	15.7	13.28	16.15	0	0	0	0
GBSCOH1_s0585	#NAME?	8.83	20.8	20.8	16.81	0	0	0	0
GBSCOH1_s0090	#NAME?	19.24	20.22	22.44	20.64	0	0	0	0
GBSCOH1_s0475	#NAME?	31.88	29.65	3.71	21.75	0	0	0	0
GBSCOH1_s1230	#NAME?	23.87	20.91	21.44	22.07	0	0	0	0
GBSCOH1_s0340	#NAME?	25.27	24.98	19.12	23.12	0	0	0	0
GBSCOH1_s1345	#NAME?	37.35	22.81	11.57	23.91	0	0	0	0
GBSCOH1_s0410	#NAME?	19.4	24.35	42.93	28.89	0	0	0	0
GBSCOH1_s1205	#NAME?	26.52	22.35	41.64	30.17	0	0	0	0
GBSCOH1_s0750	#NAME?	27.15	16.56	64.52	36.08	0	0	0	0
GBSCOH1_s0705	#NAME?	59.13	28.46	34.57	40.72	0	0	0	0
GBSCOH1_s0660	#NAME?	31.15	72.85	70.11	58.04	0	0	0	0
GBSCOH1_s1200	#NAME?	90.25	70.57	73.55	78.12	0	0	0	0
GBSCOH1_s0350	#NAME?	109.18	114	140.89	121.36	0	0	0	0
GBSCOH1_s0035	#NAME?	156.02	199.77	242.02	199.27	0	0	0	0
GBSCOH1_s0830	∞	0	0	0	0	0	0	35.31	11.77
GBSCOH1_s0835	∞	0	0	0	0	0	0	37.04	12.35
GBSCOH1_s1105	∞	0	0	0	0	0	0	37.76	12.59
GBSCOH1_s0570	∞	0	0	0	0	0	0	38.3	12.77
GBSCOH1_s0725	∞	0	0	0	0	0	41.64	0	13.88
GBSCOH1_s0405	∞	0	0	0	0	0	41.98	0	13.99
GBSCOH1_s1060	∞	0	0	0	0	0	82.73	0	27.58
GBSCOH1_s0450	∞	0	0	0	0	0	0	104.21	34.74
GBSCOH1_s0195	∞	0	0	0	0	0	0	109.46	36.49
GBSCOH1_s1245	∞	0	0	0	0	176.96	0	0	58.99
GBSCOH1_s0280	∞	0	0	0	0	177.51	0	0	59.17
GBSCOH1_s1285	∞	0	0	0	0	177.19	18.45	0	65.21
GBSCOH1_s0055	∞	0	0	0	0	178.31	0	39.3	72.54
GBSCOH1_s0225	∞	0	0	0	0	0	248.52	0	82.84
GBSCOH1_s1090	∞	0	0	0	0	173.34	0	102.88	92.07
GBSCOH1_s0745	∞	0	0	0	0	279.18	0	0	93.06
GBSCOH1_s1050	∞	0	0	0	0	282.39	0	0	94.13
GBSCOH1_s1075	∞	0	0	0	0	0	0	344.78	114.93
GBSCOH1_s0905	∞	0	0	0	0	0	346.29	0	115.43
GBSCOH1_s0095	∞	0	0	0	0	378.31	0	0	126.1
GBSCOH1_s0625	∞	0	0	0	0	429.16	0	0	143.05
GBSCOH1_s0420	∞	0	0	0	0	428.16	18.64	0	148.94
GBSCOH1_s0730	∞	0	0	0	0	474.59	0	0	158.2
GBSCOH1_s0430	∞	0	0	0	0	536.23	0	0	178.74
GBSCOH1_s0480	∞	0	0	0	0	780.28	0	0	260.09
GBSCOH1_s0385	∞	0	0	0	0	882.68	0	0	294.23
GBSCOH1_s0375	∞	0	0	0	0	0	1093.94	0	364.65
GBSCOH1_s0030	∞	0	0	0	0	1843	597.71	151.17	863.96
GBSCOH1_s0250	765.92	0.38	0	0	0.13	0	0	290.9	96.97
GBSCOH1_s0495	332.02	2.17	0.75	0	0.97	968.48	0	0	322.83
GBSCOH1_s1135	255	0	0.15	0	0.05	0	0	39.49	13.16
GBSCOH1_s0910	160.36	8.72	4.87	1.41	5	2302.47	0	102.56	801.68
GBSCOH1_s1160	88.2	295.89	416.64	306.32	339.62	1006.94	35022.4	53838.7	29956
GBSCOH1_s0955	29.32	0	0	5.05	1.68	0	0	148.05	49.35
GBSCOH1_s1040	28.58	32.33	31.15	58.66	40.71	0	1366.41	2124.87	1163.76
GBSCOH1_s1355	28.1	4.26	2.17	12.61	6.34	418.37	79.01	37.45	178.28
GBSCOH1_s0525	27.59	5.27	5.89	1.85	4.34	358.93	0	0	119.64
GBSCOH1_s0005	27.56	5.72	8.47	0.41	4.87	0	14.91	387.53	134.15
GBSCOH1_s1310	17.3	0.38	1.06	1.06	0.83	0	43.25	0	14.42
GBSCOH1_s1045	14.56	1.46	0	32.02	11.16	487.6	0	0	162.53
GBSCOH1_s1155	10	0.77	1.41	2.17	1.45	0	43.48	0	14.49
GBSCOH1_s1250	9.13	5670.97	8331.86	8404.93	7469.25	82830.7	82830.7	38881.8	68181.1
GBSCOH1_s0965	8.2	26.88	28.81	32.69	29.46	352.17	372.3	0	241.49
GBSCOH1_s1290	7.81	14.68	7.24	7.93	9.95	0	82.28	150.94	77.74
GBSCOH1_s1100	6.74	12.19	8.94	11.77	10.97	0	40.75	181.06	73.94
GBSCOH1_s1240	6.37	78.22	54.09	83.21	71.84	885.03	189.96	296.88	457.29
GBSCOH1_s1190	4.58	143.46	256.03	146.09	181.86	0	1786.73	711.84	832.86
GBSCOH1_s0380	4.24	101.33	98.54	193.86	131.24	255.15	1291.57	123.55	556.76
GBSCOH1_s0015	4.09	153.59	167.2	298.49	206.43	1170.58	593.26	767.21	843.69
GBSCOH1_s1115	3.92	2.21	0	44.35	15.52	0	112.31	70.02	60.78
GBSCOH1_s0025	3.49	183.43	186.26	312.32	227.34	1128.59	774.4	479.39	794.13
GBSCOH1_s0360	3.42	1598.52	851.89	675.59	1042	403.23	4489.73	5806.87	3566.61
GBSCOH1_s0445	3.39	49.48	54.34	92.93	65.58	275.61	249.07	143.15	222.61
GBSCOH1_s0900	3.3	121.26	81.58	131.83	111.56	619.84	45.34	440.38	368.52
GBSCOH1_s1065	3.17	81.04	87.08	61.84	76.65	597.71	131.83	0	243.18
GBSCOH1_s0840	3.11	520.88	609.45	320.36	483.57	809.54	1213.96	2485.44	1502.98
GBSCOH1_s0895	3.1	19.69	18.45	39.15	25.76	171.21	0	68.23	79.81
GBSCOH1_s0255	-3.85	8.53	31.88	31.88	24.1	0	18.79	0	6.26
GBSCOH1_s1225	-3.87	47.08	52.97	52.97	51.01	0	0	39.56	13.19
GBSCOH1_s0560	-4.55	57.67	60.75	64.9	61.11	0	40.31	0	13.44
GBSCOH1_s0155	-5.52	39.01	0	45.05	28.02	0	15.22	0	5.07
GBSCOH1_s0970	-5.54	109.46	164.97	125.21	133.21	0	72.18	0	24.06
GBSCOH1_s1120	-6.96	57.85	83.61	64.38	68.61	0	29.58	0	9.86
GBSCOH1_s0245	-10.75	64.9	55.32	62.54	60.92	0	17	0	5.67

## Sheet: WT CDM v. saeR CDM
Feature ID	Fold Change (normalized values)	Normalized expression values (CDM_1)	Normalized expression values (CDM_2)	Normalized expression values (CDM_3)	Normalized means (CDM)	Normalized expression values (dsaeR_CDM_1)	Normalized expression values (dsaeR_CDM_2)	Normalized expression values (dsaeR_CDM_3)	Normalized means (dsaeR_CDM)
GBSCOH1_s1100	#NAME?	11.93	9.63	11.56	11.04	0	0	0	0		23 up
GBSCOH1_s0440	∞	0	0	0	0	0	0	35.44	11.81		22 down
GBSCOH1_s1150	∞	0	0	0	0	0	8.17	30.65	12.94
GBSCOH1_s0825	∞	0	0	0	0	8.72	55.26	2.23	22.07
GBSCOH1_s0830	∞	0	0	0	0	64.08	0	9.29	24.45
GBSCOH1_s1075	∞	0	0	0	0	97.96	0	0	32.65
GBSCOH1_s1105	∞	0	0	0	0	12.55	0	93.63	35.39
GBSCOH1_s0450	∞	0	0	0	0	0	29.35	97.13	42.16
GBSCOH1_s0725	∞	0	0	0	0	0	140.06	56.03	65.36
GBSCOH1_s1135	162.34	0	0.19	0	0.06	0	14.01	17.34	10.45
GBSCOH1_s0775	52.85	8.3	0	0	2.77	110.8	173.02	154.9	146.24
GBSCOH1_s1045	24.94	2.55	0	32.72	11.76	281.03	255.49	343.17	293.23
GBSCOH1_s0770	15.58	0	0	13.55	4.52	54.34	68.59	88.26	70.4
GBSCOH1_s1015	11.24	65	52.43	88.47	68.63	886.62	785.14	643.38	771.71
GBSCOH1_s1115	10.01	4.07	0	46.56	16.87	61.18	262.46	182.96	168.87
GBSCOH1_s0160	7.59	322.53	751.65	230.87	435.02	2001.14	4146.46	3763.88	3303.83
GBSCOH1_s1205	7.39	27.12	22.71	43.36	31.06	224.71	239.86	223.9	229.49
GBSCOH1_s0705	6.16	60.7	29.14	35.55	41.8	346.25	241.13	185.08	257.49
GBSCOH1_s0255	6	9.17	32.63	32.63	24.81	37.26	121.89	287.46	148.87
GBSCOH1_s1040	5.44	33.04	31.76	60.34	41.71	248.39	211.23	221.32	226.98
GBSCOH1_s0700	4.26	101.79	85.92	138.67	108.79	524	513.38	352.12	463.17
GBSCOH1_s0820	3.7	14.17	7.82	11.75	11.25	45.58	40.74	38.62	41.64
GBSCOH1_s0895	3.09	20.26	18.72	40.19	26.39	61.52	51.12	132	81.54
GBSCOH1_s0900	3	131.59	86.03	143.57	120.4	322.53	412.52	349.06	361.37
GBSCOH1_s0240	-3.08	28731.1	28731.1	28731.1	28731.1	1258.02	10615.4	16127.8	9333.75
GBSCOH1_s0475	-3.26	32.63	30.28	4.68	22.53	7.63	9.17	3.93	6.91
GBSCOH1_s0410	-3.3	20.01	24.88	44.98	29.96	1.62	17.82	7.82	9.09
GBSCOH1_s0460	-3.53	144.88	157.06	163.01	154.98	25.82	38.73	67.15	43.9
GBSCOH1_s0690	-3.76	138.85	82.82	61.52	94.4	32.31	20.84	22.23	25.13
GBSCOH1_s1330	-4.04	7.75	33.37	3.36	14.82	2.6	0	8.41	3.67
GBSCOH1_s0630	-4.18	25.82	25.03	85.42	45.42	2.77	3	26.86	10.88
GBSCOH1_s1250	-4.51	5149.2	7713.17	7803.42	6888.6	294.03	802.04	3487.65	1527.9
GBSCOH1_s0350	-4.71	117.4	123.02	154.5	131.64	3.52	22.52	57.77	27.94
GBSCOH1_s0560	-5.01	59.58	62.73	66.74	63.02	14.43	4.13	19.18	12.58
GBSCOH1_s1345	-5.9	38.25	23.25	11.4	24.3	0	0	12.35	4.12
GBSCOH1_s0750	-5.95	27.79	16.4	66.26	36.82	7.65	4.35	6.57	6.19
GBSCOH1_s0765	-6.48	3021.22	2324.54	4298.04	3214.6	183.58	332.13	972.6	496.1
GBSCOH1_s1200	-6.56	95.86	73	76.84	81.9	14.23	0	23.25	12.49
GBSCOH1_s0660	-7.02	31.76	75.82	72.5	60.03	8.41	0	17.24	8.55
GBSCOH1_s0870	-10.23	1191.64	859.88	1278.77	1110.09	97.32	86.48	141.78	108.52
GBSCOH1_s0620	-10.9	48.8	69.1	289.24	135.71	2.89	0	34.47	12.45
GBSCOH1_s0040	-13.3	87.71	85.23	72.06	81.67	8.23	8.07	2.12	6.14
GBSCOH1_s0865	-13.88	0	436.51	0	145.5	0	23.06	8.38	10.48
GBSCOH1_s0290	-25.9	12.9	13.07	8.03	11.34	1.31	0	0	0.44
GBSCOH1_s1350	-58.99	48.56	22.17	140.82	70.52	3.59	0	0	1.2

[truncated: 11 more sheets: WT Vaginal Tract v. saeR Vagina, saeR CDM v. saeR Vaginal Tract, saeR CDM v. saeR THY, saeR Vaginal Tract v. saeR THY, A909 TS v. Stringent Response, 1084 v. Stringent Response, CCUG Milk v. Broth, NEM316 Milk v. Broth, FSL Milk v. Broth, WT v. cas9, WT v. bprA]
