# Supplementary material for: Global Annotation, Expression Analysis, and Stability of Candidate sRNAs in Group B Streptococcus
Source: mBio. 2021 Nov 2;12(6):e02803-21. doi: 10.1128/mBio.02803-21 (PMC8561379; doi:10.1128/mBio.02803-21)
Supplement: FILE S5 [file mbio.02803-21-s0005.xlsx]

## Sheet: CDS
Feature.ID	T0 - Raw value	T2.5 - Raw value	T5 - Raw value	T10 - Raw value	T0 - Normalized value	T2.5- Normalized value	T5- Normalized value	T10- Normalized value	Relative half_life_min
GBSCOH1_RS09545	12936.2	23121.6	33244.4	46490	22.1097	18.0683	17.6248	13.2661	14.3776
GBSCOH1_RS09385	1611.42	3475.54	3884.31	6036.84	2.75414	2.71595	2.0593	1.72263	13.5619
GBSCOH1_RS09550	8285.67	18852.6	20531.2	30637.6	14.1614	14.7323	10.8848	8.74254	12.8426
GBSCOH1_RS05535	491.91	1041.3	1183.92	1695.09	0.840742	0.81372	0.627665	0.4837	11.732
GBSCOH1_RS03455	72.75	97.19	129.8	212.58	0.12434	0.0759488	0.0688146	0.0606604	10.8843
GBSCOH1_RS09525	38.84	72.45	75.01	114.46	0.0663829	0.0566158	0.0397672	0.0326615	9.44987
GBSCOH1_RS00830	92.1	168.2	208.19	263.96	0.157412	0.131439	0.110374	0.0753219	9.40625
GBSCOH1_RS10080	48.26	82.25	112.15	125.64	0.082483	0.064274	0.0594573	0.0358518	8.56909
GBSCOH1_RS09530	58.28	85.62	93.91	142.29	0.0996086	0.0669074	0.0497872	0.0406029	8.00522
ahpF	7337.96	11803.6	15791.6	17535.2	12.5416	9.2239	8.37204	5.00373	7.82365
udp	434.94	673.31	927.45	1016.69	0.743373	0.526156	0.491696	0.290116	7.73129
ahpC	5415.73	8922.11	11060.6	12434.2	9.25623	6.97215	5.86388	3.54813	7.36383
GBSCOH1_RS06190	383.35	657.99	735.4	876.32	0.655198	0.514184	0.389879	0.250061	7.16811
GBSCOH1_RS07055	696.77	1087.76	1346.37	1533.82	1.19088	0.850026	0.71379	0.437681	7.12786
rbsC	62.86	117.44	132.49	143.28	0.107436	0.0917731	0.0702407	0.0408854	7.01374
GBSCOH1_RS09685	556.92	904.67	1196.83	1182.24	0.951854	0.706951	0.63451	0.337356	6.85419
GBSCOH1_RS04635	4073.17	5798.6	8025.04	8324.08	6.96161	4.5313	4.25454	2.3753	6.82863
GBSCOH1_RS07960	331.48	521.88	545.95	702.52	0.566545	0.407821	0.28944	0.200466	6.71237
GBSCOH1_RS05795	1677.45	4403.81	4219.78	4007.05	2.86699	3.44134	2.23715	1.14343	6.68768
gap	10871.2	17774.6	22420.3	22608.7	18.5804	13.8899	11.8863	6.45147	6.66923
deoC	552.5	775.71	1015.74	1106.17	0.944299	0.606176	0.538503	0.315649	6.66918
GBSCOH1_RS05520	4564.04	6770.96	8268.44	9217.83	7.80058	5.29114	4.38359	2.63034	6.59558
GBSCOH1_RS03250	49.49	64.84	77.68	96.11	0.0845853	0.050669	0.0411827	0.0274253	6.50822
GBSCOH1_RS07770	4761.71	8388.36	9133.55	9805.5	8.13842	6.55505	4.84223	2.79803	6.39822
GBSCOH1_RS09540	156.82	245.33	247.07	317.23	0.268027	0.191712	0.130986	0.0905226	6.39764
GBSCOH1_RS05615	12.25	10.96	16.2	20.79	0.0209369	0.00856465	0.00858857	0.0059325	6.34478
GBSCOH1_RS01265	97.31	168.07	214.16	193	0.166316	0.131338	0.113539	0.0550732	6.30432
GBSCOH1_RS00895	60.5	74.09	95.6	110.85	0.103403	0.0578974	0.0506832	0.0316314	6.29578
GBSCOH1_RS00845	19.92	31.1	41.35	37.92	0.034046	0.024303	0.0219221	0.0108206	6.22359
csn2	345.33	555.15	580.24	677.64	0.590217	0.43382	0.307619	0.193367	6.20708
GBSCOH1_RS01900	19.48	34.05	34.48	38.95	0.033294	0.0266082	0.0182799	0.0111145	6.18803
GBSCOH1_RS00840	46.5	75.31	85.41	89.63	0.079475	0.0588507	0.0452809	0.0255762	6.14788
GBSCOH1_RS02265	130.62	119.34	155.63	218.21	0.223248	0.0932578	0.0825086	0.062267	6.14598
GBSCOH1_RS09535	110.88	164.26	162.15	211.42	0.189509	0.12836	0.0859652	0.0603294	6.11193
GBSCOH1_RS08830	47.13	102.21	91.22	98.89	0.0805517	0.0798716	0.0483611	0.0282186	6.11085
GBSCOH1_RS02205	148.15	214.78	276.45	272.67	0.253209	0.167839	0.146562	0.0778073	6.10598
thiW	10.31	13.26	11.21	19.15	0.0176212	0.010362	0.00594308	0.00546452	6.04602
GBSCOH1_RS07705	761.41	809.34	962.58	1276.18	1.30136	0.632456	0.51032	0.364162	5.92663
deoD	1874.53	3911.1	3984.73	3708.12	3.20383	3.05632	2.11254	1.05812	5.9196
GBSCOH1_RS07860	925.17	1365.39	1715.61	1653.69	1.58124	1.06698	0.909546	0.471886	5.91368
nrdI	18.05	35.2	31.1	35.25	0.03085	0.0275069	0.0164879	0.0100587	5.84938
GBSCOH1_RS03910	304.33	172.39	222.34	432.46	0.520142	0.134714	0.117875	0.123404	5.84336
GBSCOH1_RS02180	462.11	652.78	862.47	793.71	0.78981	0.510113	0.457246	0.226488	5.78891
tuf	30595.5	46167.3	53306.6	53928.6	52.292	36.0773	28.261	15.3887	5.77035
GBSCOH1_RS06555	84.89	204.51	232.29	165.07	0.145089	0.159814	0.123151	0.0471033	5.73312
GBSCOH1_RS02200	358.74	609.37	640.51	650.3	0.613136	0.47619	0.339572	0.185565	5.72756
GBSCOH1_RS01270	16.77	20.13	25.75	27.53	0.0286623	0.0157305	0.0136516	0.00785578	5.72672
GBSCOH1_RS07865	654.07	940.27	1161.94	1093.03	1.1179	0.734771	0.616013	0.3119	5.60244
GBSCOH1_RS01260	125.5	203.7	231.34	217.28	0.214497	0.159181	0.122647	0.0620016	5.59793
GBSCOH1_RS01255	94.91	146.54	175.12	160.74	0.162214	0.114513	0.0928414	0.0458677	5.57358
GBSCOH1_RS05150	22.4	22.52	28.34	33.72	0.0382847	0.0175982	0.0150247	0.00962211	5.49744
GBSCOH1_RS02455	14.85	34.87	25.48	28.33	0.0253807	0.027249	0.0135084	0.00808406	5.44408
eda_2	108.75	188.74	204.23	185.59	0.185869	0.14749	0.108274	0.0529587	5.44131
GBSCOH1_RS03255	46.29	57.43	67.29	72.52	0.079116	0.0448785	0.0356744	0.0206938	5.43203
GBSCOH1_RS05155	13.46	17.15	22.52	20.91	0.023005	0.0134018	0.0119392	0.00596674	5.42465
GBSCOH1_RS02185	242.31	376.36	448.25	388.87	0.414141	0.294105	0.237644	0.110965	5.32884
GBSCOH1_RS10970	199.09	127.64	152.15	261.57	0.340272	0.0997438	0.0806636	0.0746399	5.31476
dhaM	407.69	645.44	765.17	654.21	0.696799	0.504377	0.405662	0.186681	5.30842
GBSCOH1_RS03120	44.68	40.62	27.09	67.43	0.0763643	0.0317424	0.014362	0.0192414	5.30003
nrdF_1	15.84	35.6	28.78	28.59	0.0270728	0.0278195	0.015258	0.00815825	5.29673
GBSCOH1_RS03755	109.47	102.24	120.93	155.27	0.187099	0.0798951	0.0641121	0.0443068	5.28187
GBSCOH1_RS08820	86.41	135.06	138.65	138.7	0.147687	0.105542	0.0735065	0.0395785	5.2552
GBSCOH1_RS01250	47.41	56.37	61.89	70.86	0.0810303	0.0440501	0.0328115	0.0202201	5.24256
GBSCOH1_RS01920	31.07	63.29	59.64	53.21	0.0531029	0.0494577	0.0316187	0.0151837	5.24056
GBSCOH1_RS04210	15.06	22.64	23.75	23.78	0.0257396	0.0176919	0.0125913	0.0067857	5.23336
GBSCOH1_RS07125	37.83	65.71	70.03	61.38	0.0646567	0.0513488	0.037127	0.017515	5.22051
GBSCOH1_RS03365	212.6	493.87	465.14	369.67	0.363363	0.385933	0.246598	0.105487	5.18388
GBSCOH1_RS03760	75.95	94.94	93.28	113.77	0.129809	0.0741905	0.0494532	0.0324646	5.15736
atpD	1823.6	3162.98	4075.11	2849.97	3.11679	2.4717	2.16045	0.813248	5.15626
GBSCOH1_RS08745	71.09	80.06	84.75	103.1	0.121503	0.0625626	0.0449309	0.0294199	5.15389
GBSCOH1_RS02970	3461.16	4539	5284.1	5137.64	5.9156	3.54699	2.80141	1.46604	5.15374
GBSCOH1_RS04325	1753.63	3481.91	3968.07	2857.13	2.9972	2.72093	2.10371	0.815292	5.14822
GBSCOH1_RS02470	18.78	31.99	29.19	30.24	0.0320976	0.0249985	0.0154753	0.00862908	5.13881
GBSCOH1_RS05145	16.86	20.42	26.16	24.01	0.0288161	0.0159571	0.013869	0.00685133	5.10241
GBSCOH1_RS08555	1549.34	2267.83	2585.76	2327.95	2.64804	1.77219	1.37086	0.664288	5.09698
GBSCOH1_RS02810	147.02	104.98	133.36	186.02	0.251278	0.0820362	0.070702	0.0530814	5.09561
GBSCOH1_RS10605	16.06	30.2	28.52	26	0.0274488	0.0235997	0.0151201	0.00741919	5.08927
GBSCOH1_RS02465	31.22	40.09	42.9	45.48	0.0533593	0.0313282	0.0227438	0.0129779	5.06289
GBSCOH1_RS00540	3527.77	5379.44	6736.5	5197.86	6.02945	4.20374	3.57141	1.48323	5.02756
GBSCOH1_RS01905	30.06	43.39	52.96	43.77	0.0513767	0.033907	0.0280772	0.0124899	5.01827
GBSCOH1_RS10615	58.09	77.28	91.5	82.65	0.0992839	0.0603902	0.0485095	0.0235845	4.98716
GBSCOH1_RS08815	97.72	126.27	174.68	135.55	0.167017	0.0986732	0.0926081	0.0386796	4.98118
rbsK	33.74	36.65	38.31	45.92	0.0576663	0.02864	0.0203104	0.0131034	4.9389
GBSCOH1_RS08575	66.38	117.24	124.77	100.32	0.113453	0.0916168	0.0661479	0.0286266	4.93429
GBSCOH1_RS00545	1474.6	2953.95	3168.31	2284.13	2.5203	2.30835	1.67971	0.651784	4.92532
GBSCOH1_RS02460	21.5	40.4	28.38	34.37	0.0367465	0.0315704	0.0150459	0.00980759	4.92075
GBSCOH1_RS08780	49.15	82.42	80.86	73.74	0.0840042	0.0644068	0.0428686	0.021042	4.91697
GBSCOH1_RS06560	100.24	212.8	235.23	156.09	0.171324	0.166292	0.124709	0.0445408	4.90997
GBSCOH1_RS04310	1826.16	3040.16	3522.56	2664.11	3.12116	2.37572	1.86752	0.760213	4.88874
secY	2938	5347.93	5672.21	4410.15	5.02145	4.17912	3.00717	1.25845	4.8847
GBSCOH1_RS02075	6333.61	7960.94	9213.91	8664.49	10.825	6.22105	4.88483	2.47244	4.88177
GBSCOH1_RS03475	19.38	20.67	19.23	26	0.0331231	0.0161525	0.010195	0.00741919	4.85618
GBSCOH1_RS10190	43.04	34.46	30.81	54.35	0.0735613	0.0269286	0.0163342	0.015509	4.85188
GBSCOH1_RS00535	3473.82	4949.96	5757.67	4825.89	5.93724	3.86813	3.05248	1.37708	4.83989
adhP	1104.65	1671.64	2072.73	1542.56	1.888	1.3063	1.09888	0.440175	4.8361
phoU_2	10.42	8.21	10.31	12.53	0.0178092	0.00641567	0.00546594	0.00357548	4.82546
GBSCOH1_RS10425	18.26	27.01	17.55	27.15	0.0312089	0.0211069	0.00930428	0.00774734	4.82229
argF	27535.8	34320.9	38165	36662.7	47.0625	26.82	20.2335	10.4618	4.77906
GBSCOH1_RS00550	2448.64	4040.98	5096.64	3420.09	4.18507	3.15781	2.70203	0.975934	4.7773
GBSCOH1_RS10535	82.64	102.76	106.47	110.02	0.141243	0.0803014	0.056446	0.0313946	4.754
GBSCOH1_RS07375	10.82	10.46	12.59	13.37	0.0184929	0.00817393	0.0066747	0.00381517	4.74745
GBSCOH1_RS07130	28.46	51.56	41.85	42.23	0.0486421	0.0402914	0.0221871	0.0120505	4.74632
GBSCOH1_RS02070	9570.92	11480	14921.3	12201.1	16.358	8.97097	7.91067	3.48162	4.72012
GBSCOH1_RS10830	11.44	12.38	11.73	14.75	0.0195525	0.00967431	0.00621876	0.00420896	4.71707
GBSCOH1_RS03360	167.32	435.86	379.93	263.83	0.285973	0.340601	0.201423	0.0752848	4.7065
GBSCOH1_RS06395	103.44	107.7	107.45	129.39	0.176793	0.0841618	0.0569656	0.0369219	4.66491
GBSCOH1_RS02080	4973.77	7096.97	7726.44	6605.78	8.50086	5.5459	4.09624	1.88498	4.66361
dhaL	633.05	798.15	841	819.1	1.08197	0.623711	0.445863	0.233733	4.65638
GBSCOH1_RS10965	64.9	49.64	56.67	73.9	0.110923	0.038791	0.0300441	0.0210876	4.63136
GBSCOH1_RS08145	39.5	42.35	37.9	49.43	0.067511	0.0330943	0.020093	0.014105	4.60695
uxuA	33.52	37.11	39.06	41.33	0.0572903	0.0289995	0.020708	0.0117937	4.59466
GBSCOH1_RS04315	1188.72	2458.59	2417.81	1694.4	2.03169	1.92126	1.28182	0.483503	4.5902
GBSCOH1_RS05325	16.08	14.56	17.51	18.55	0.027483	0.0113779	0.00928308	0.0052933	4.57263
cas2	231.29	350.68	302.74	308.15	0.395307	0.274038	0.1605	0.0879316	4.54988
GBSCOH1_RS06945	2271.34	3215.5	3213.89	2931.04	3.88204	2.51274	1.70387	0.836382	4.54863
dhaK	468.89	652.07	761.35	589.16	0.801398	0.509558	0.403636	0.168119	4.53204
GBSCOH1_RS02195	169.96	200.42	219.05	207.37	0.290485	0.156617	0.116131	0.0591737	4.53181
GBSCOH1_RS00890	2490.82	3138.6	3725.44	3054.09	4.25716	2.45265	1.97507	0.871495	4.52986
GBSCOH1_RS05105	16.42	14.82	15.42	18.89	0.0280641	0.011581	0.00817505	0.00539032	4.51705
GBSCOH1_RS04215	11.64	20.56	21.58	15.47	0.0198944	0.0160665	0.0114408	0.00441442	4.50523
GBSCOH1_RS03245	13.96	17.24	18.09	17.1	0.0238596	0.0134721	0.00959057	0.00487954	4.49898
GBSCOH1_RS01985	1104.41	1118.8	1224.16	1271.11	1.88759	0.874282	0.648999	0.362715	4.45841
GBSCOH1_RS02480	82.7	80.36	96.09	93.32	0.141346	0.062797	0.0509429	0.0266292	4.4565
GBSCOH1_RS01910	32.65	43.99	48.49	39.96	0.0558034	0.0343758	0.0257074	0.0114027	4.45518
GBSCOH1_RS05700	449.48	1108.81	1031.05	639.32	0.768224	0.866476	0.54662	0.182432	4.44628
GBSCOH1_RS04505	151.91	182.18	207.02	178.59	0.259635	0.142364	0.109753	0.0509613	4.42307
GBSCOH1_RS06155	10.1	10.1	5.01	12.49	0.0172623	0.00789261	0.0026561	0.00356406	4.41978
ltrA_1	18.9	20.21	19.73	21.88	0.0323027	0.015793	0.01046	0.00624353	4.40348
GBSCOH1_RS03540	32.19	49.25	50.06	40.01	0.0550172	0.0384862	0.0265397	0.011417	4.39182
GBSCOH1_RS05570	9097.1	15528.6	15465.5	11565	15.5482	12.1348	8.19916	3.30013	4.3803
GBSCOH1_RS08965	50.28	81.25	82.26	62.72	0.0859355	0.0634925	0.0436109	0.0178974	4.36624
pgk	6558.35	9642.57	10641.9	7887.04	11.2091	7.53515	5.64192	2.25059	4.3493
GBSCOH1_RS08810	80.37	97.58	106.88	91.82	0.137363	0.0762535	0.0566634	0.0262011	4.32252
GBSCOH1_RS04000	41.75	24.73	31.14	39.92	0.0713565	0.0193252	0.0165091	0.0113913	4.31415
thiD	12.63	18.14	17.67	15.04	0.0215864	0.0141754	0.0093679	0.00429171	4.29793
GBSCOH1_RS03710	400.96	719.32	526.15	517.44	0.685296	0.56211	0.278943	0.147653	4.29558
GBSCOH1_RS05555	121.68	194.4	207.19	146.7	0.207968	0.151913	0.109844	0.0418613	4.29435
arcD	12104.4	15797.2	15519.4	14053.5	20.6881	12.3447	8.22776	4.01022	4.28944
pepV	1196.46	1422.97	1630.74	1325.08	2.04492	1.11197	0.864551	0.378116	4.26381
ltrA_3	10.7	6.39	6.01	10.39	0.0182878	0.00499344	0.00318625	0.00296482	4.2628
GBSCOH1_RS05575	6676.83	10725.4	10158.6	8050.72	11.4116	8.38129	5.38568	2.2973	4.25584
arcC_2	17295.5	23518.6	23993.1	19762	29.5605	18.3785	12.7202	5.63916	4.23305
GBSCOH1_RS02475	62	73.42	58.86	70.36	0.105967	0.0573738	0.0312051	0.0200775	4.22543
GBSCOH1_RS03260	24.18	30.13	24.74	27.53	0.041327	0.023545	0.0131161	0.00785578	4.21117
GBSCOH1_RS02175	198.28	289.17	284.36	226.91	0.338888	0.225971	0.150756	0.0647495	4.18552
GBSCOH1_RS10835	49.82	136.96	75.09	69.83	0.0851493	0.107027	0.0398096	0.0199262	4.1777
ltrA_2	20.06	21.05	21.58	21.1	0.0342853	0.0164494	0.0114408	0.00602096	4.16856
GBSCOH1_RS00520	2712.51	4199.87	4091.27	3115.45	4.63606	3.28197	2.16902	0.889004	4.15784
GBSCOH1_RS10270	13218.5	17667.4	16598.4	14738.5	22.5922	13.8062	8.79978	4.20567	4.15529
GBSCOH1_RS05540	10.98	14.05	8.59	12.69	0.0187663	0.0109793	0.00455406	0.00362113	4.14976
GBSCOH1_RS01585	25.37	10.83	15.4	20.84	0.0433609	0.00846306	0.00816444	0.00594676	4.14035
GBSCOH1_RS06500	267.84	204.07	232.16	255.15	0.457776	0.15947	0.123082	0.0728079	4.12673
GBSCOH1_RS03265	16.14	12.64	16.43	15.21	0.0275855	0.00987748	0.00871051	0.00434022	4.12141
GBSCOH1_RS01620	100.61	112.37	98.74	107	0.171956	0.0878111	0.0523479	0.0305328	4.11772
GBSCOH1_RS08790	104.12	150.17	149.2	115.24	0.177956	0.11735	0.0790997	0.0328841	4.1095
GBSCOH1_RS03530	41.04	55.12	55.57	44.6	0.0701431	0.0430733	0.0294609	0.0127268	4.10742
purE	16.71	15.24	16.06	16.57	0.0285597	0.0119092	0.00851435	0.0047283	4.10575
GBSCOH1_RS06725	237	201.38	229.64	228.76	0.405066	0.157368	0.121746	0.0652774	4.09956
GBSCOH1_RS00525	855.69	1719.03	1526.04	1021.76	1.46249	1.34333	0.809043	0.291563	4.08396
GBSCOH1_RS05065	20.3	24.3	21.52	21.61	0.0346955	0.0189891	0.011409	0.00616649	4.08384
GBSCOH1_RS03355	253.76	493.92	462.17	297.73	0.433711	0.385972	0.245023	0.0849582	4.07237
GBSCOH1_RS06550	229.62	203.48	293.59	215.02	0.392452	0.159009	0.155649	0.0613567	4.06617
GBSCOH1_RS09150	261.79	425.25	424.55	292.07	0.447435	0.33231	0.225079	0.0833431	4.0651
GBSCOH1_RS06955	447.12	604.1	590.66	479.83	0.76419	0.472072	0.313144	0.136921	4.06455
GBSCOH1_RS05580	6025.48	9663.48	8796.05	6768.73	10.2984	7.55149	4.6633	1.93148	4.06372
GBSCOH1_RS09675	153.36	180.49	194.65	157.76	0.262114	0.141043	0.103195	0.0450173	4.0627
GBSCOH1_RS06985	30.96	58.93	43.79	36.86	0.0529149	0.0460506	0.0232156	0.0105181	4.05761
GBSCOH1_RS05620	15.11	15.93	13.44	15.51	0.0258251	0.0124484	0.00712533	0.00442583	4.05053
GBSCOH1_RS00530	2611.23	3988.21	4164.28	2835.53	4.46295	3.11657	2.20773	0.809128	4.04468
GBSCOH1_RS10610	63.72	133.13	97.66	77.06	0.108906	0.104034	0.0517753	0.0219893	4.04184
GBSCOH1_RS09560	91.75	91.59	88.09	91.34	0.156813	0.0715727	0.0467017	0.0260642	4.04101
GBSCOH1_RS08600	506.89	874.52	853.12	568.33	0.866345	0.683391	0.452289	0.162175	4.0383
GBSCOH1_RS09405	22.33	23.18	20.21	22.62	0.0381651	0.0181139	0.0107145	0.00645469	4.03566
GBSCOH1_RS09165	222.33	314.04	269.35	241.01	0.379993	0.245405	0.142798	0.068773	4.02964
GBSCOH1_RS04295	721.7	1189.85	1196.78	792.51	1.23349	0.929804	0.634483	0.226145	4.02065
GBSCOH1_RS04300	859.13	1526.03	1488.22	961.77	1.46837	1.19251	0.788993	0.274444	4.01889
GBSCOH1_RS08885	1159.77	1400.95	1551.01	1174.34	1.98221	1.09477	0.822281	0.335102	4.01747
dltX	208.05	86.8	106.56	163.88	0.355586	0.0678295	0.0564937	0.0467637	4.00934
GBSCOH1_RS10975	130.36	328.69	202.67	165.27	0.222803	0.256854	0.107447	0.0471603	4.00847
GBSCOH1_RS09670	322.88	191.64	211.75	277.69	0.551847	0.149756	0.112261	0.0792398	4.00417
GBSCOH1_RS10390	72.66	104.2	94.57	77.67	0.124186	0.0814267	0.0501371	0.0221634	4.0031
arcA	19080.8	21368.6	22362.8	19001.2	32.6116	16.6984	11.8559	5.42205	4.00292
GBSCOH1_RS00700	341.64	529.18	456.08	371.42	0.58391	0.413526	0.241795	0.105986	3.98896
essB	17.4	26.45	19.24	19.18	0.029739	0.0206693	0.0102003	0.00547308	3.98696
GBSCOH1_RS09145	342.91	525.88	510.13	366.19	0.586081	0.410947	0.27045	0.104494	3.98298
GBSCOH1_RS00515	1489.16	2380.85	2508.64	1587.28	2.54518	1.86051	1.32998	0.452936	3.97842
GBSCOH1_RS01640	4695.57	4006.66	5080.55	4260.58	8.02538	3.13099	2.6935	1.21577	3.97627
GBSCOH1_RS10960	101.18	48.23	72.3	79.1	0.172931	0.0376892	0.0383305	0.0225714	3.97396
GBSCOH1_RS00505	2421.11	3132.95	3524.1	2436.5	4.13801	2.44823	1.86833	0.695263	3.97089
GBSCOH1_RS06950	489.34	538.28	529.15	481.7	0.83635	0.420637	0.280533	0.137455	3.96867
GBSCOH1_RS03705	590.75	1009.49	640.83	671.8	1.00967	0.788862	0.339742	0.1917	3.96359
GBSCOH1_RS02045	2074.98	3587.21	3810.32	2230.26	3.54643	2.80321	2.02007	0.636412	3.95944
GBSCOH1_RS08550	211.78	309.74	319.28	218.8	0.361961	0.242045	0.169269	0.0624353	3.94616
GBSCOH1_RS05160	155.23	126.28	132.45	139.52	0.26531	0.0986811	0.0702195	0.0398125	3.92999
GBSCOH1_RS05990	166.78	229.65	217.33	168.61	0.28505	0.179459	0.115219	0.0481134	3.90547
GBSCOH1_RS09155	313.56	416.27	506.09	305.7	0.535918	0.325293	0.268308	0.0872325	3.90469
GBSCOH1_RS01545	80	139.73	110.63	86.82	0.136731	0.109192	0.0586515	0.0247744	3.90147
GBSCOH1_RS08580	42.68	51.37	59.55	40.81	0.072946	0.0401429	0.0315709	0.0116453	3.89808
GBSCOH1_RS05705	309.78	821.21	628.83	367.88	0.529457	0.641732	0.33338	0.104976	3.88719
GBSCOH1_RS01245	22.24	15.76	14.8	19.15	0.0380112	0.0123156	0.00784635	0.00546452	3.87462
GBSCOH1_RS03660	208.14	141.69	137.69	176.25	0.35574	0.110723	0.0729975	0.0502935	3.86574
GBSCOH1_RS01915	54.27	69.1	63.62	53.07	0.092755	0.0539979	0.0337287	0.0151437	3.86309
GBSCOH1_RS03350	152.6	344.34	267.09	172.56	0.260815	0.269083	0.1416	0.0492406	3.86105
GBSCOH1_RS04305	489.93	1001.51	890.5	530.89	0.837358	0.782626	0.472106	0.151491	3.84892
GBSCOH1_RS09615	48.61	62.85	53.12	47.77	0.0830812	0.0491139	0.028162	0.0136313	3.84548
GBSCOH1_RS02170	217.98	347.44	299.65	222.73	0.372558	0.271506	0.158862	0.0635567	3.83396
GBSCOH1_RS00510	2909.63	3279.74	3905.7	2638.96	4.97296	2.56294	2.07064	0.753036	3.82014
GBSCOH1_RS08040	17.72	14.12	15.64	14.99	0.0302859	0.011034	0.00829168	0.00427745	3.81875
GBSCOH1_RS06060	30.76	17.59	18.14	24.25	0.0525731	0.0137456	0.00961708	0.00691982	3.80861
GBSCOH1_RS08365	106.47	61.4	74.93	82.41	0.181972	0.0479808	0.0397248	0.023516	3.80533
glgA	1265.08	2413.4	2075.34	1326.68	2.1622	1.88594	1.10026	0.378573	3.80307
GBSCOH1_RS04555	434.44	638.44	496.24	432.6	0.742518	0.498907	0.263086	0.123444	3.7923
GBSCOH1_RS04380	244.66	542.01	431.46	265.86	0.418158	0.423552	0.228742	0.075864	3.78971
purH	49.26	34.52	41.21	39.17	0.0841922	0.0269755	0.0218478	0.0111773	3.76536
GBSCOH1_RS03240	23.15	24.56	20.19	21.02	0.0395666	0.0191923	0.0107039	0.00599813	3.76341
GBSCOH1_RS03535	18.98	28.39	27	18.26	0.0324395	0.0221853	0.0143143	0.00521055	3.75859
GBSCOH1_RS01340	186.17	249.99	199.18	178	0.31819	0.195354	0.105597	0.0507929	3.75462
nrdE_1	31.56	46.94	32.88	31.31	0.0539404	0.0366811	0.0174316	0.00893441	3.7544
GBSCOH1_RS01580	99.06	63	66	77.33	0.169307	0.0492311	0.0349905	0.0220664	3.74154
GBSCOH1_RS05995	163.76	209.37	197.05	150.18	0.279889	0.163611	0.104468	0.0428544	3.7291
essC	53.73	82.22	60.98	52.59	0.091832	0.0642505	0.0323291	0.0150067	3.72645
GBSCOH1_RS05560	548.66	644.16	585.99	494.56	0.937736	0.503377	0.310668	0.141124	3.72481
glgD	1694.3	2768.15	2456.86	1646.57	2.89579	2.16316	1.30253	0.469854	3.72289
GBSCOH1_RS06565	38.91	103.67	85.35	42.43	0.0665026	0.0810125	0.045249	0.0121075	3.71909
treC	299.21	376.9	326.25	274.56	0.511391	0.294527	0.172964	0.0783466	3.71799
GBSCOH1_RS02790	566.17	603.07	569.48	495.61	0.967663	0.471267	0.301915	0.141424	3.71758
GBSCOH1_RS03590	61.79	70.73	49	56.33	0.105608	0.0552717	0.0259778	0.016074	3.69755
GBSCOH1_RS03215	633.78	1067.37	698.13	632.76	1.08322	0.834092	0.37012	0.18056	3.69493
GBSCOH1_RS02505	152.19	197.79	170.56	138.95	0.260114	0.154562	0.0904239	0.0396498	3.69271
GBSCOH1_RS08045	160.21	149.54	137.2	133.86	0.273821	0.116857	0.0727378	0.0381974	3.67613
GBSCOH1_RS03605	103.97	66	69.58	78.15	0.177699	0.0515755	0.0368884	0.0223004	3.66679
GBSCOH1_RS08970	80.24	93.71	74.31	71.11	0.137141	0.0732293	0.0393961	0.0202915	3.66193
GBSCOH1_RS05115	31.13	20.41	19.54	23.72	0.0532055	0.0159493	0.0103593	0.00676858	3.65829
purD	15.33	15.63	14.68	12.88	0.0262011	0.012214	0.00778273	0.00367535	3.65328
GBSCOH1_RS00495	786.8	1058.49	947.69	705.78	1.34475	0.827153	0.502426	0.201397	3.65039
nusA	314.74	326.62	359.53	260.26	0.537934	0.255236	0.190608	0.0742661	3.64889
GBSCOH1_RS00255	218.56	213.96	196.74	181.98	0.373549	0.167198	0.104303	0.0519286	3.64863
glpO	5229.52	4296.93	4973.26	4065.54	8.93798	3.35782	2.63662	1.16012	3.64051
GBSCOH1_RS01880	52.3	52.26	42.84	44.04	0.089388	0.0408384	0.022712	0.012567	3.63672
GBSCOH1_RS00445	118.47	78.58	76.07	89.32	0.202482	0.0614061	0.0403292	0.0254878	3.63476
mobC	740.45	785.56	820.74	611.16	1.26553	0.613873	0.435122	0.174397	3.62428
GBSCOH1_RS02300	146.84	118.53	114.32	114.99	0.25097	0.0926248	0.0606077	0.0328128	3.62282
GBSCOH1_RS02485	37.52	31.45	28.95	29.68	0.0641269	0.0245765	0.0153481	0.00846929	3.61608
GBSCOH1_RS07550	92.57	57.74	57.24	67.94	0.158215	0.0451207	0.0303463	0.0193869	3.61409
GBSCOH1_RS03595	118.64	100	82.12	94.99	0.202772	0.0781446	0.0435366	0.0271057	3.61251
GBSCOH1_RS06335	143	156.01	142.65	118.83	0.244407	0.121913	0.0756271	0.0339085	3.59666
GBSCOH1_RS03520	29.39	27.12	20.4	24	0.0502316	0.0211928	0.0108152	0.00684848	3.59297
GBSCOH1_RS10070	13.6	8.51	6.47	10.17	0.0232443	0.00665011	0.00343013	0.00290204	3.59197
pfkB	49.02	34.35	37.55	36.09	0.083782	0.0268427	0.0199075	0.0102984	3.59122
GBSCOH1_RS03345	198.45	340.91	247.71	185.96	0.339179	0.266403	0.131326	0.0530643	3.58464
GBSCOH1_RS03600	106.41	72.67	73.89	77.8	0.181869	0.0567877	0.0391734	0.0222005	3.57356
GBSCOH1_RS06340	143.3	149.64	146.95	115.35	0.24492	0.116936	0.0779068	0.0329155	3.56969
GBSCOH1_RS05545	31.51	32.14	18.83	26.63	0.053855	0.0251157	0.00998289	0.00759896	3.56315
merA	20.1	22.23	16.57	16.81	0.0343537	0.0173716	0.00878473	0.00479679	3.55994
GBSCOH1_RS09585	17.65	6.2	8.8	10.58	0.0301663	0.00484497	0.0046654	0.00301904	3.54758
GBSCOH1_RS04565	439.59	396.28	405.46	336.82	0.75132	0.309672	0.214958	0.0961127	3.54697
recO	126.4	144.3	107.72	105.22	0.216035	0.112763	0.0571087	0.0300249	3.53837
GBSCOH1_RS01675	29.56	41.86	31.54	25.77	0.0505221	0.0327113	0.0167212	0.00735356	3.53714
GBSCOH1_RS02650	35.6	33.15	27.77	27.92	0.0608453	0.0259049	0.0147225	0.00796707	3.53555
GBSCOH1_RS00500	3324.12	3817.09	3361.47	2702.7	5.68138	2.98285	1.78211	0.771224	3.52635
GBSCOH1_RS02260	51.48	20.14	24.1	31.74	0.0879865	0.0157383	0.0127768	0.00905711	3.52025
GBSCOH1_RS00430	2099.77	1682.99	1571.2	1556.12	3.5888	1.31517	0.832985	0.444044	3.51478
cas1	282.07	408.73	338.69	241.6	0.482097	0.319401	0.179559	0.0689414	3.51463
GBSCOH1_RS04290	156.39	327.84	243.09	147.11	0.267292	0.256189	0.128876	0.0419783	3.51333
GBSCOH1_RS09160	220.01	256.22	211.64	178.79	0.376028	0.200222	0.112203	0.0510183	3.50662
GBSCOH1_RS03230	1199.32	1049.99	971.09	899.63	2.0498	0.820511	0.514832	0.256712	3.49916
GBSCOH1_RS08960	59.94	26.89	29.14	38.05	0.102446	0.0210131	0.0154488	0.0108577	3.49784
GBSCOH1_RS03220	582.4	1024.65	607.96	533.64	0.995402	0.800709	0.322315	0.152276	3.49132
GBSCOH1_RS02050	81.69	102.57	100.79	65.31	0.13962	0.080153	0.0534347	0.0186364	3.4817
GBSCOH1_RS05060	22.97	37.92	32.67	19.79	0.0392589	0.0296324	0.0173203	0.00564714	3.48053
rimP	178.26	203.91	192.72	139.97	0.304671	0.159345	0.102172	0.0399409	3.47874
GBSCOH1_RS10850	15.46	12.47	9.9	11.43	0.0264233	0.00974464	0.00524857	0.00326159	3.47527
GBSCOH1_RS02040	1504.39	2408.17	2245.41	1271.93	2.57121	1.88186	1.19042	0.362949	3.47476
GBSCOH1_RS07785	69.29	58.19	56.86	50.39	0.118426	0.0454724	0.0301448	0.014379	3.471
ptsP	3283.22	3741.18	3971.34	2530.99	5.61148	2.92353	2.10544	0.722226	3.47044
GBSCOH1_RS06390	32.95	16.5	13.94	21.66	0.0563161	0.0128939	0.00739041	0.00618075	3.46693
GBSCOH1_RS10630	61.01	52.63	51.61	44.5	0.104275	0.0411275	0.0273615	0.0126982	3.46634
GBSCOH1_RS03325	86.49	117.61	91.05	71.65	0.147823	0.0919059	0.0482709	0.0204456	3.46619
GBSCOH1_RS01540	16.91	30.7	19.47	15.26	0.0289015	0.0239904	0.0103222	0.00435449	3.46473
GBSCOH1_RS10640	62.96	52.71	44.99	45.98	0.107607	0.04119	0.0238518	0.0131205	3.453
GBSCOH1_RS02435	44.11	60.15	41.59	36.73	0.0753901	0.047004	0.0220493	0.010481	3.45192
GBSCOH1_RS01555	75.27	97.48	65.42	62.08	0.128647	0.0761754	0.034683	0.0177147	3.44942
GBSCOH1_RS08935	64.3	30.7	29.35	40.74	0.109898	0.0239904	0.0155602	0.0116253	3.44478
GBSCOH1_RS05565	1071.15	1389.54	1171.93	858.53	1.83074	1.08585	0.621309	0.244984	3.44309
GBSCOH1_RS01550	44.76	82.03	44.42	40.6	0.0765011	0.064102	0.0235496	0.0115853	3.43905
dltA	463.04	286.56	262.86	310.98	0.7914	0.223931	0.139358	0.0887392	3.43779
purK	15.7	15.78	15.72	11.62	0.0268335	0.0123312	0.00833409	0.00331581	3.43525
dltB	410.24	342.65	260.3	299.3	0.701157	0.267763	0.138	0.0854063	3.4294
GBSCOH1_RS08785	100.38	159.73	135.61	83.42	0.171563	0.12482	0.0718948	0.0238042	3.42825
GBSCOH1_RS07990	100.7	41.14	47.05	59.82	0.17211	0.0321487	0.024944	0.0170698	3.42742
GBSCOH1_RS01535	111.87	128.31	104.06	86.81	0.191201	0.100267	0.0551683	0.0247715	3.42674
GBSCOH1_RS01345	142.34	148.44	131.51	106.61	0.243279	0.115998	0.0697212	0.0304215	3.41898
nrdG	36.15	44.83	34.72	28.55	0.0617854	0.0350322	0.0184071	0.00814684	3.41826
GBSCOH1_RS00490	3293.94	3658.32	3928.99	2444.34	5.6298	2.85878	2.08299	0.697501	3.41574
GBSCOH1_RS07780	66.61	54.77	47.91	47.28	0.113846	0.0427998	0.0253999	0.0134915	3.41496
GBSCOH1_RS06100	10.71	6.5	5.36	7.12	0.0183049	0.0050794	0.00284165	0.00203172	3.40705
GBSCOH1_RS08975	34.31	30.39	26.19	24.67	0.0586406	0.0237482	0.0138849	0.00703967	3.40586
GBSCOH1_RS09765	154.73	96.98	89.92	101.67	0.264455	0.0757847	0.0476719	0.0290119	3.39708
GBSCOH1_RS05695	631.23	721.13	668.5	473.34	1.07886	0.563524	0.354411	0.135069	3.39479
GBSCOH1_RS10235	132.88	46.21	59.23	73.41	0.22711	0.0361106	0.0314013	0.0209478	3.38589
GBSCOH1_RS03160	4707.01	5843.29	5446.21	3553.67	8.04493	4.56622	2.88736	1.01405	3.37595
lpdA	2767.96	3150.28	3126.64	2029.78	4.73083	2.46177	1.65762	0.579204	3.37118
thiT	72.96	21.98	23.09	39.51	0.124699	0.0171762	0.0122414	0.0112743	3.36866
GBSCOH1_RS06785	511.27	1187.24	993.07	446.38	0.873831	0.927764	0.526485	0.127376	3.36609
GBSCOH1_RS07980	2825.12	3793.04	2964.2	2198.38	4.82852	2.96406	1.5715	0.627315	3.36457
GBSCOH1_RS10720	12.09	2.79	6.47	5.61	0.0206635	0.00218024	0.00343013	0.00160083	3.35649
GBSCOH1_RS07870	24.02	55.28	27.09	22.04	0.0410535	0.0431984	0.014362	0.00628919	3.35317
gtfA	56.13	122.62	90.47	48.59	0.095934	0.095821	0.0479635	0.0138653	3.3512
GBSCOH1_RS03950	1280.15	1139.21	1281.42	863.75	2.18795	0.890232	0.679356	0.246474	3.34659
GBSCOH1_RS01650	417.92	393.61	317.95	295.93	0.714283	0.307585	0.168564	0.0844446	3.34475
GBSCOH1_RS07615	752.16	325.97	360.07	432.84	1.28555	0.254728	0.190894	0.123512	3.3445
GBSCOH1_RS07185	224.87	256.49	242.92	163.19	0.384334	0.200433	0.128786	0.0465668	3.34422
GBSCOH1_RS05805	1710.17	2270.06	1633.28	1322.65	2.92292	1.77393	0.865898	0.377423	3.34325
GBSCOH1_RS07775	88.95	76.71	72.41	60.6	0.152028	0.0599448	0.0383888	0.0172924	3.34189
GBSCOH1_RS03340	172.98	266.81	205.94	137.02	0.295647	0.208498	0.109181	0.0390991	3.34051
GBSCOH1_RS08795	53.21	71.77	52.05	41.08	0.0909433	0.0560844	0.0275948	0.0117223	3.33589
GBSCOH1_RS01515	27.81	10.48	12.76	15.25	0.0475311	0.00818956	0.00676482	0.00435164	3.33398
GBSCOH1_RS07335	24.73	24.95	22.75	17.41	0.042267	0.0194971	0.0120611	0.004968	3.33213
neuC	610.33	1420.35	1089.45	526.77	1.04314	1.10993	0.577581	0.150316	3.33013
cas9	245.33	287.25	262.52	177.99	0.419303	0.22447	0.139177	0.05079	3.32762
GBSCOH1_RS10840	64.49	51.85	47.37	42.93	0.110222	0.040518	0.0251136	0.0122502	3.32341
GBSCOH1_RS05070	68.91	52.47	47.73	44.92	0.117777	0.0410025	0.0253045	0.0128181	3.30813
GBSCOH1_RS03460	51.64	21.6	25.71	28.49	0.0882599	0.0168792	0.0136304	0.00812972	3.30192
dltC	330.9	378.37	246.33	244.05	0.565554	0.295676	0.130594	0.0696405	3.30156
GBSCOH1_RS07255	41.31	32.38	32.77	26.61	0.0706045	0.0253032	0.0173733	0.00759325	3.29762
GBSCOH1_RS06320	31.73	24.68	21.04	20.79	0.054231	0.0192861	0.0111545	0.0059325	3.2971
GBSCOH1_RS01645	831.53	525.46	520.21	511.11	1.4212	0.410619	0.275794	0.145847	3.2953
GBSCOH1_RS03985	162.14	76.81	82.12	92.33	0.27712	0.0600229	0.0435366	0.0263467	3.28913
GBSCOH1_RS06195	32.21	30.92	29.25	21.75	0.0550514	0.0241623	0.0155071	0.00620644	3.28895
GBSCOH1_RS02655	33.72	46.62	31.05	25.67	0.0576322	0.036431	0.0164614	0.00732502	3.28868
GBSCOH1_RS09565	18.37	10.28	10.74	10.88	0.0313969	0.00803327	0.0056939	0.00310464	3.28867
GBSCOH1_RS08300	34.44	23.41	18.59	21.95	0.0588627	0.0182937	0.00985565	0.00626351	3.2881
GBSCOH1_RS10530	29.15	22.65	16.63	19.29	0.0498214	0.0176998	0.00881654	0.00550447	3.28673
GBSCOH1_RS01220	10.77	10.76	9.19	7.41	0.0184074	0.00840836	0.00487216	0.00211447	3.28654
GBSCOH1_RS03235	975.01	886.36	700.3	661.17	1.66643	0.692643	0.37127	0.188667	3.28304
GBSCOH1_RS08225	110.56	62.88	54.96	66.75	0.188962	0.0491373	0.0291375	0.0190473	3.28189
rpmG_1	44.47	23.79	14.43	27.48	0.0760054	0.0185906	0.00765019	0.00784151	3.27592
GBSCOH1_RS01230	14.15	15.48	14.78	9.73	0.0241843	0.0120968	0.00783575	0.00277649	3.2732
GBSCOH1_RS00485	2854.01	3026.73	2904.78	1939.45	4.8779	2.36523	1.53999	0.553429	3.26631
GBSCOH1_RS01780	453.05	165.56	177.41	239.25	0.774325	0.129376	0.0940555	0.0682708	3.26132
GBSCOH1_RS07715	225.2	116.93	124.45	128.49	0.384898	0.0913745	0.0659782	0.0366651	3.25902
GBSCOH1_RS05845	19.46	15.7	11.92	12.64	0.0332598	0.0122687	0.00631949	0.00360687	3.24987
GBSCOH1_RS02585	769.71	512.57	462.82	469.46	1.31554	0.400546	0.245368	0.133962	3.24824
GBSCOH1_RS04560	341.41	388.82	310.53	236.89	0.583517	0.303842	0.16463	0.0675974	3.24208
GBSCOH1_RS04405	2154.09	2564.78	2492.97	1474.14	3.68164	2.00424	1.32167	0.420651	3.23918
neuB	518.14	1284.94	1004.35	427.38	0.885573	1.00411	0.532465	0.121954	3.23833
GBSCOH1_RS01385	342.7	730.59	380.31	285.42	0.585722	0.570917	0.201625	0.0814455	3.23541
accC	2061.14	2886.24	2455.02	1480.31	3.52277	2.25544	1.30155	0.422411	3.23517
GBSCOH1_RS08100	15.91	10.57	8.73	9.71	0.0271924	0.00825989	0.00462829	0.00277078	3.23461
GBSCOH1_RS07260	35.95	25.23	19.39	22.21	0.0614435	0.0197159	0.0102798	0.0063377	3.22226
nusG	257.75	206.04	189.64	159.9	0.440531	0.161009	0.100539	0.045628	3.21497
GBSCOH1_RS03075	89.67	28.71	35.22	43.88	0.153258	0.0224353	0.0186722	0.0125213	3.21193
GBSCOH1_RS03335	224.47	247.35	221.42	149.69	0.38365	0.193291	0.117388	0.0427145	3.21167
GBSCOH1_RS04660	1804.67	2666.23	2334.73	1287.39	3.08443	2.08352	1.23778	0.367361	3.21137
GBSCOH1_RS02440	76.31	62.33	49.33	48.23	0.130424	0.0487076	0.0261527	0.0137626	3.21046
GBSCOH1_RS09495	40.09	43.96	30.37	27.4	0.0685194	0.0343524	0.0161009	0.00781868	3.20693
GBSCOH1_RS10130	197.85	281.04	188.56	143.42	0.338153	0.219618	0.0999667	0.0409254	3.204
GBSCOH1_RS05080	47.77	39.79	28.01	30.51	0.0816456	0.0310938	0.0148497	0.00870613	3.19996
GBSCOH1_RS00875	104.56	57.12	48.81	59.39	0.178708	0.0446362	0.025877	0.0169471	3.1969
GBSCOH1_RS01995	2684.1	1619.47	1547.17	1537.18	4.5875	1.26553	0.820246	0.438639	3.1947
GBSCOH1_RS07045	20.51	16.16	6.95	13.61	0.0350544	0.0126282	0.0036846	0.00388366	3.19365
GBSCOH1_RS06315	32.14	34.9	25.36	21.6	0.0549317	0.0272725	0.0134448	0.00616363	3.19319
GBSCOH1_RS08205	828.82	780.66	750.49	522.87	1.41657	0.610044	0.397879	0.149203	3.19235
GBSCOH1_RS02360	14.5	3.6	1.06	7.73	0.0247825	0.00281321	0.000561968	0.00220578	3.18701
treB	405.31	292.56	272.87	240.63	0.692731	0.22862	0.144664	0.0686646	3.18489
GBSCOH1_RS01890	234.43	176.55	154.6	141.44	0.400673	0.137964	0.0819625	0.0403604	3.1844
aroA	189.56	91.06	94.28	101.38	0.323984	0.0711585	0.0499834	0.0289291	3.18136
GBSCOH1_RS07620	723.08	264.07	318.39	356.66	1.23584	0.206357	0.168797	0.101774	3.17676
GBSCOH1_RS06765	282.6	329.41	222.84	192.13	0.483003	0.257416	0.118141	0.0548249	3.1749
dltD	471.02	508.41	356.87	313.35	0.805039	0.397295	0.189198	0.0894155	3.17411
GBSCOH1_RS00480	1766.43	1923.19	1889.7	1129.32	3.01907	1.50287	1.00184	0.322255	3.16768
GBSCOH1_RS00425	410.06	260.04	210.58	236.96	0.700849	0.203207	0.111641	0.0676173	3.16404
dnaK	2140.97	2270.3	1541.58	1413.6	3.65921	1.77412	0.817282	0.403375	3.16325
GBSCOH1_RS04400	3201.01	3212.28	3418.12	1984.43	5.47097	2.51022	1.81215	0.566264	3.16199
GBSCOH1_RS03310	14.4	10.55	4.98	9.09	0.0246116	0.00824426	0.00264019	0.00259386	3.15856
GBSCOH1_RS03940	46.11	45.64	39.75	29.07	0.0788084	0.0356652	0.0210738	0.00829522	3.15846
GBSCOH1_RS05355	92.04	84.05	74.41	56.74	0.157309	0.0656806	0.0394491	0.0161909	3.15447
GBSCOH1_RS00815	300.87	350.98	266.43	198.31	0.514229	0.274272	0.14125	0.0565884	3.14768
GBSCOH1_RS03480	69.57	26.61	23.95	35.06	0.118905	0.0207943	0.0126973	0.0100045	3.14518
GBSCOH1_RS01135	12.5	12.89	8.32	8.13	0.0213642	0.0100728	0.00441092	0.00231992	3.14191
GBSCOH1_RS08105	23.93	8.09	8.83	11.45	0.0408997	0.0063219	0.0046813	0.0032673	3.14077
GBSCOH1_RS06790	331.4	777.49	490.64	257.78	0.566409	0.607567	0.260117	0.0735584	3.13281
GBSCOH1_RS06130	10.42	5.2	5.44	5.43	0.0178092	0.00406352	0.00288406	0.00154947	3.13216
GBSCOH1_RS02570	330.08	310.44	288.48	200.32	0.564153	0.242592	0.15294	0.057162	3.1298
GBSCOH1_RS01390	772.24	1616.22	1220.37	572.74	1.31987	1.26299	0.64699	0.163433	3.12942
GBSCOH1_RS02520	27.53	12.88	10.7	14.48	0.0470526	0.010065	0.0056727	0.00413192	3.12926
raiA	2799.6	3514.22	2456.02	1866.01	4.7849	2.74617	1.30208	0.532472	3.1268
dnaJ	755.05	990.16	757.28	501.06	1.29049	0.773757	0.401479	0.142979	3.12088
GBSCOH1_RS01990	1505.54	976.65	889.33	836.6	2.57318	0.7632	0.471486	0.238727	3.11842
GBSCOH1_RS08585	89.7	79.33	72.16	53.39	0.15331	0.0619921	0.0382563	0.015235	3.11802
GBSCOH1_RS03690	1936.07	1117.74	1155.29	1033.16	3.30901	0.873454	0.612487	0.294816	3.11771
GBSCOH1_RS01210	37.61	28.84	27.73	21.46	0.0642807	0.0225369	0.0147013	0.00612368	3.11173
GBSCOH1_RS03750	87.81	39.26	38.9	44.1	0.150079	0.0306796	0.0206232	0.0125841	3.1054
GBSCOH1_RS03545	275.48	304.35	223.24	174.06	0.470834	0.237833	0.118353	0.0496686	3.09848
GBSCOH1_RS06050	67.39	36.23	28.89	35.85	0.115179	0.0283118	0.0153163	0.0102299	3.09465
GBSCOH1_RS07945	123.82	137.5	124.02	76.27	0.211626	0.107449	0.0657503	0.0217639	3.09336
GBSCOH1_RS02990	43.61	25.59	16.88	24.06	0.0745355	0.0199972	0.00894908	0.0068656	3.08882
GBSCOH1_RS08775	139.12	120.65	90.05	82.54	0.237775	0.0942815	0.0477408	0.0235531	3.08825
GBSCOH1_RS06795	395.74	887.63	688.48	287.92	0.676375	0.693635	0.365004	0.0821589	3.08414
GBSCOH1_RS09070	141.26	180.21	106.76	93.3	0.241433	0.140824	0.0565997	0.0266235	3.08237
GBSCOH1_RS05165	123.19	50.88	52.13	59.56	0.210549	0.03976	0.0276372	0.0169956	3.0817
GBSCOH1_RS08735	54.72	37.68	29.61	30.47	0.0935241	0.0294449	0.015698	0.00869472	3.07915
GBSCOH1_RS03375	15.09	8.28	6.14	8.03	0.0257909	0.00647038	0.00325517	0.00229139	3.07726
GBSCOH1_RS02275	241.8	179.02	156.28	134.82	0.41327	0.139895	0.0828532	0.0384713	3.07479
GBSCOH1_RS03855	13.13	7.23	5.75	6.91	0.022441	0.00564986	0.00304841	0.00197179	3.07153
GBSCOH1_RS09090	160.28	122.58	90.77	91.34	0.273941	0.0957897	0.0481225	0.0260642	3.06966
GBSCOH1_RS05420	43.14	35.93	29.35	24.73	0.0737322	0.0280774	0.0155602	0.00705679	3.06666
GBSCOH1_RS03095	12.93	12.55	7.4	7.94	0.0220992	0.00980715	0.00392317	0.00226571	3.06466
pflB	12772.7	12363.6	12171.2	7403.02	21.8304	9.66151	6.45269	2.11248	3.06434
secA2	48.15	105.34	63	35.25	0.082295	0.0823176	0.0334	0.0100587	3.06015
GBSCOH1_RS04415	342.86	464.62	358.38	218.74	0.585995	0.363076	0.189998	0.0624182	3.05616
GBSCOH1_RS03115	31.18	24.46	19.88	17.51	0.0532909	0.0191142	0.0105396	0.00499654	3.05577
GBSCOH1_RS09760	99.48	59.94	53.3	52	0.170025	0.0468399	0.0282575	0.0148384	3.05151
GBSCOH1_RS07795	26.01	8.97	9.41	11.79	0.0444547	0.00700957	0.00498879	0.00336432	3.0513
GBSCOH1_RS02210	87.4	37.71	44.48	41.09	0.149379	0.0294683	0.0235815	0.0117252	3.05094
GBSCOH1_RS07360	45.23	32.24	17.82	25.86	0.0773043	0.0251938	0.00944743	0.00737924	3.05078
GBSCOH1_RS10620	134.06	150.07	95.58	83.4	0.229127	0.117272	0.0506726	0.0237985	3.0506
GBSCOH1_RS05985	205.01	189.97	156.76	118.78	0.350391	0.148451	0.0831077	0.0338943	3.05009
GBSCOH1_RS09505	12.53	2.67	4.08	4.89	0.0214155	0.00208646	0.00216305	0.00139538	3.05002
GBSCOH1_RS09750	175.9	155.54	114.76	102.11	0.300638	0.121546	0.060841	0.0291374	3.04994
brnQ_2	37.94	14.42	15.17	17.55	0.0648447	0.0112685	0.00804251	0.00500795	3.0499
GBSCOH1_RS00855	89.59	25.81	26.63	39.04	0.153122	0.0201691	0.0141181	0.0111402	3.04951
GBSCOH1_RS06405	38.9	20.52	18.35	19.7	0.0664855	0.0160353	0.00972841	0.00562146	3.04946
GBSCOH1_RS10055	10.18	6.8	4.48	5.62	0.017399	0.00531384	0.00237511	0.00160369	3.04928
GBSCOH1_RS01525	140.57	85.27	60.04	75.34	0.240254	0.0666339	0.0318307	0.0214985	3.04818
GBSCOH1_RS01725	168.79	48.58	54.93	72.49	0.288486	0.0379627	0.0291216	0.0206853	3.04377
GBSCOH1_RS08220	92.63	26.66	34.63	39.12	0.158318	0.0208334	0.0183594	0.011163	3.04191
GBSCOH1_RS08605	712.45	833.03	775.41	425.35	1.21768	0.650968	0.41109	0.121375	3.03867
GBSCOH1_RS06960	123.08	50.05	50.11	57.63	0.210361	0.0391114	0.0265663	0.0164449	3.03841
GBSCOH1_RS06925	14.33	8.07	8.06	7.21	0.024492	0.00630627	0.00427308	0.0020574	3.03742
fabK	1633.13	1285.18	1070.27	900.39	2.79125	1.0043	0.567413	0.256929	3.03319
grpE	842.44	659.91	495.01	469.32	1.43985	0.515684	0.262434	0.133922	3.03294
GBSCOH1_RS03330	188.56	179.4	142.74	108.81	0.322275	0.140191	0.0756749	0.0310493	3.03097
GBSCOH1_RS06035	82.73	32.14	27.95	38.72	0.141397	0.0251157	0.0148179	0.0110489	3.03029
GBSCOH1_RS10595	37.16	31.28	12.84	22.44	0.0635116	0.0244436	0.00680724	0.00640333	3.02974
GBSCOH1_RS03320	114.3	103.55	79.06	65.48	0.195355	0.0809188	0.0419143	0.0186849	3.02965
GBSCOH1_RS04980	161.97	76.31	67.97	78.63	0.276829	0.0596322	0.0360349	0.0224373	3.02535
GBSCOH1_RS05515	150.33	84.58	72.44	76.09	0.256935	0.0660947	0.0384047	0.0217125	3.02257
GBSCOH1_RS09700	297.31	103.83	92.19	134.66	0.508144	0.0811376	0.0488753	0.0384257	3.02104
GBSCOH1_RS10470	39.49	52.74	74	22.83	0.0674939	0.0412135	0.0392317	0.00651462	3.01674
GBSCOH1_RS10505	11.95	6.37	7.82	5.7	0.0204242	0.00497781	0.00414584	0.00162651	3.01264
GBSCOH1_RS02025	2180.67	2646.26	2368.48	1291.08	3.72707	2.06791	1.25567	0.368414	3.01021
GBSCOH1_RS03180	159.67	115.44	90.92	85.44	0.272898	0.0902102	0.048202	0.0243806	3.00985
GBSCOH1_RS08330	368.24	568.63	367.86	237.83	0.629373	0.444354	0.195024	0.0678656	3.00665
GBSCOH1_RS06005	507.38	555.85	428.44	296.78	0.867183	0.434367	0.227141	0.0846872	3.00217
GBSCOH1_RS02490	208.6	91.34	77.99	98.16	0.356526	0.0713773	0.0413471	0.0280103	2.99898
GBSCOH1_RS09075	154.06	145.49	98.4	88.08	0.26331	0.113693	0.0521676	0.0251339	2.99635
GBSCOH1_RS03735	24.31	18.86	12.96	13.26	0.0415492	0.0147381	0.00687086	0.00378379	2.99425
GBSCOH1_RS09375	29.91	16.06	11.64	14.94	0.0511203	0.01255	0.00617105	0.00426318	2.99383
GBSCOH1_RS03700	719.26	298.93	291.16	328.26	1.22932	0.233598	0.154361	0.0936701	2.99316
GBSCOH1_RS03100	14.25	15.83	10.37	8.45	0.0243552	0.0123703	0.00549775	0.00241124	2.9922
GBSCOH1_RS08705	179.03	37.49	49.71	67.61	0.305987	0.0292964	0.0263542	0.0192927	2.98947
hrcA	951.48	384.8	374.48	428.88	1.62621	0.300701	0.198534	0.122382	2.9846
ccpA	2595.36	2798.88	2470.66	1470.31	4.43583	2.18717	1.30984	0.419558	2.98433
GBSCOH1_RS05255	75.41	148.51	82.89	51.36	0.128886	0.116053	0.0439449	0.0146557	2.98356
GBSCOH1_RS08055	194.05	93.77	81.75	91.77	0.331658	0.0732762	0.0433405	0.0261869	2.97963
GBSCOH1_RS05810	2006.53	1950.98	1769.09	1103.44	3.42944	1.52459	0.937898	0.31487	2.97942
GBSCOH1_RS06600	62.65	67.38	50.03	35.98	0.107078	0.0526539	0.0265238	0.010267	2.97778
GBSCOH1_RS10725	93.84	84.29	49.77	53.11	0.160386	0.0658681	0.026386	0.0151551	2.97771
GBSCOH1_RS03175	99.9	61.33	43.11	50.81	0.170743	0.0479261	0.0228551	0.0144988	2.97389
GBSCOH1_RS09580	17.97	8.11	11.25	7.91	0.0307132	0.00633753	0.00596429	0.00225714	2.97311
GBSCOH1_RS09705	791.62	737.53	644.95	429.94	1.35299	0.57634	0.341926	0.122685	2.97023
rfbB	2708.45	2974.83	2850.57	1509.82	4.62912	2.32467	1.51125	0.430832	2.96976
GBSCOH1_RS06970	76.39	16.2	18.5	28.93	0.130561	0.0126594	0.00980794	0.00825527	2.96764
GBSCOH1_RS03040	12.96	4.34	3.94	5.57	0.0221504	0.00339148	0.00208883	0.00158942	2.96697
GBSCOH1_RS02030	1259.41	1683.49	1335.97	745.42	2.15251	1.31556	0.708276	0.212708	2.96367
GBSCOH1_RS08615	520.56	497.72	428.62	283.01	0.889709	0.388942	0.227237	0.0807578	2.96181
GBSCOH1_RS03980	30.05	24.83	20.74	15.77	0.0513596	0.0194033	0.0109955	0.00450002	2.95365
GBSCOH1_RS05550	209.41	221.74	153.23	118.56	0.357911	0.173278	0.0812362	0.0338315	2.95326
GBSCOH1_RS08740	20.13	4.9	9.06	7.36	0.034405	0.00382909	0.00480324	0.0021002	2.95169
GBSCOH1_RS06150	12.81	10.25	7.39	6.75	0.0218941	0.00800983	0.00391787	0.00192614	2.94701
GBSCOH1_RS04510	373	94.89	112.13	144.12	0.637509	0.0741514	0.0594467	0.0411251	2.9461
GBSCOH1_RS01225	11.48	12.76	9.94	6.44	0.0196209	0.00997126	0.00526978	0.00183768	2.94465
GBSCOH1_RS00170	13.43	7.91	1.37	7.73	0.0229537	0.00618124	0.000726317	0.00220578	2.94434
GBSCOH1_RS05250	17.63	43.12	29.91	11.92	0.0301321	0.033696	0.015857	0.00340141	2.94277
GBSCOH1_RS01670	1171.23	1550.85	1107.23	687.04	2.00179	1.21191	0.587008	0.196049	2.93961
GBSCOH1_RS03450	147.44	74.65	62.95	68.48	0.251995	0.058335	0.0333735	0.019541	2.93791
GBSCOH1_RS05370	329.23	240.49	205.54	165.24	0.5627	0.18793	0.108969	0.0471518	2.93479
GBSCOH1_RS04975	144.81	102.89	72.29	73.68	0.2475	0.080403	0.0383252	0.0210248	2.93229
GBSCOH1_RS04010	34.7	22.52	16.32	17.24	0.0593071	0.0175982	0.00865219	0.00491949	2.93198
GBSCOH1_RS04245	12.16	2.24	3.27	4.22	0.0207831	0.00175044	0.00173362	0.00120419	2.93052
GBSCOH1_RS06720	626.97	269.47	264.16	274.36	1.07158	0.210576	0.140047	0.0782895	2.92968
GBSCOH1_RS05040	115.43	72.56	51	56.94	0.197286	0.0567018	0.0270381	0.016248	2.92756
GBSCOH1_RS09490	19.63	27.34	15.27	11.85	0.0335504	0.0213647	0.00809552	0.00338144	2.92706
GBSCOH1_RS10260	26.14	9.26	9.34	10.89	0.0446769	0.00723619	0.00495168	0.0031075	2.92582
GBSCOH1_RS01705	141.18	143.34	88.19	78.46	0.241296	0.112013	0.0467547	0.0223888	2.92488
GBSCOH1_RS05670	273.28	251.99	198.49	144.59	0.467073	0.196917	0.105231	0.0412592	2.9245
GBSCOH1_RS02000	956.04	821.73	627.85	499.38	1.63401	0.642138	0.33286	0.1425	2.92373
GBSCOH1_RS04470	222.59	156.96	128.2	110.36	0.380437	0.122656	0.0679663	0.0314916	2.92278
GBSCOH1_RS02065	435.39	374.96	267.33	225.75	0.744142	0.293011	0.141727	0.0644185	2.90419
GBSCOH1_RS01130	62.67	23.17	19.05	26.39	0.107112	0.0181061	0.0100995	0.00753047	2.89878
GBSCOH1_RS08515	203.33	84.75	83.75	86.08	0.347519	0.0662276	0.0444008	0.0245632	2.8977
fabF	1651	1703.97	1436.02	869.87	2.82179	1.33156	0.761318	0.24822	2.89718
GBSCOH1_RS05035	1414.45	1347.5	1096.3	729.49	2.41749	1.053	0.581213	0.208162	2.88789
fabD	1477.25	1394.96	977.65	770.43	2.52483	1.09009	0.51831	0.219845	2.88363
GBSCOH1_RS04395	3097.01	2434.66	2295.47	1497.81	5.29322	1.90256	1.21696	0.427405	2.88147
GBSCOH1_RS06730	282.14	108.51	104.71	115.51	0.482216	0.0847947	0.0555129	0.0329612	2.87513
GBSCOH1_RS06980	23.16	22.8	13.44	12.28	0.0395837	0.017817	0.00712533	0.00350414	2.86896
GBSCOH1_RS05190	302.72	360.16	306.99	160.52	0.51739	0.281446	0.162753	0.0458049	2.86768
glpK	3960.05	2749.33	2668.39	1836.14	6.76827	2.14845	1.41467	0.523949	2.86759
GBSCOH1_RS04835	50.09	41.85	31.4	24.87	0.0856108	0.0327035	0.016647	0.00709674	2.86598
GBSCOH1_RS06420	297.62	355.46	243.49	161.58	0.508674	0.277773	0.129088	0.0461074	2.86576
GBSCOH1_RS10205	390.76	140.02	137.63	155.88	0.667863	0.109418	0.0729657	0.0444809	2.86511
GBSCOH1_RS05085	114.02	108.62	80.05	58.34	0.194876	0.0848807	0.0424392	0.0166475	2.86467
GBSCOH1_RS05090	52.05	68.18	35.96	29.53	0.0889607	0.053279	0.0190645	0.00842648	2.85901
GBSCOH1_RS07680	256.21	163.09	123.49	118.52	0.437898	0.127446	0.0654693	0.0338201	2.85468
GBSCOH1_RS04080	12.14	14.86	13.58	6.35	0.0207489	0.0116123	0.00719955	0.00181199	2.85282
GBSCOH1_RS09730	262.95	148.4	106.15	118.9	0.449418	0.115967	0.0562763	0.0339285	2.85185
GBSCOH1_RS00475	1599.26	1631.85	1324.58	813.27	2.73336	1.2752	0.702238	0.232069	2.85172
GBSCOH1_RS09370	37.59	18.57	11.78	16.71	0.0642465	0.0145115	0.00624527	0.00476825	2.85088
GBSCOH1_RS03695	864.67	247.3	281.19	318.64	1.47784	0.193252	0.149075	0.090925	2.84936
cls	208.83	135.74	121.71	94.73	0.356919	0.106074	0.0645256	0.0270315	2.84812
GBSCOH1_RS06425	250.95	217.41	145.48	125.23	0.428908	0.169894	0.0771275	0.0357348	2.84695
GBSCOH1_RS01785	554.41	363.83	331.55	250.95	0.947564	0.284314	0.175774	0.0716094	2.84513
GBSCOH1_RS01215	16.3	10.6	10.43	7.29	0.027859	0.00828333	0.00552956	0.00208023	2.84337
rpoC	1010.94	1258.24	1045.69	531.59	1.72784	0.983247	0.554382	0.151691	2.84203
GBSCOH1_RS07745	84.99	61.73	39.61	40.77	0.14526	0.0482387	0.0209996	0.0116339	2.84098
GBSCOH1_RS03555	239.86	230.99	178.25	119.58	0.409954	0.180506	0.0945008	0.0341226	2.8366
GBSCOH1_RS06110	15.61	21.74	7.66	9.21	0.0266797	0.0169886	0.00406102	0.0026281	2.83583
GBSCOH1_RS10660	14.68	9.72	11.72	6.39	0.0250902	0.00759566	0.00621346	0.00182341	2.83321
GBSCOH1_RS07345	290.7	312.6	224.45	149.11	0.496847	0.24428	0.118994	0.042549	2.83176
GBSCOH1_RS05300	30.37	53.85	18.59	18.85	0.0519065	0.0420809	0.00985565	0.00537891	2.82957
GBSCOH1_RS07315	272.23	211.32	159.2	128.43	0.465279	0.165135	0.0844013	0.0366479	2.82476
GBSCOH1_RS01520	138.2	49.51	48.02	53.3	0.236203	0.0386894	0.0254582	0.0152093	2.82288
GBSCOH1_RS09170	384.52	296.66	271.15	175.95	0.657198	0.231824	0.143753	0.0502079	2.81569
GBSCOH1_RS05780	113.51	124.41	87.98	57.74	0.194004	0.0972197	0.0466434	0.0164763	2.81489
GBSCOH1_RS07800	13.31	7.05	5.44	5.7	0.0227486	0.0055092	0.00288406	0.00162651	2.81393
GBSCOH1_RS08050	111.18	53.36	44.79	45.87	0.190022	0.041698	0.0237458	0.0130892	2.80686
GBSCOH1_RS04110	4710.45	6006.51	5299.86	2400.68	8.05081	4.69377	2.80977	0.685042	2.80652
GBSCOH1_RS09030	257.01	277.04	197.39	129.15	0.439266	0.216492	0.104648	0.0368534	2.80591
GBSCOH1_RS10005	23.69	11.26	5.25	10.4	0.0404895	0.00879909	0.00278333	0.00296767	2.8056
GBSCOH1_RS03565	593.66	441.41	401.91	267.12	1.01465	0.344938	0.213076	0.0762236	2.8051
GBSCOH1_RS03380	11.47	7.91	6.42	5.14	0.0196038	0.00618124	0.00340362	0.00146672	2.80496
GBSCOH1_RS05850	20.68	7.26	6.59	7.87	0.035345	0.0056733	0.00349375	0.00224573	2.80384
yidD	435.63	564.69	366.14	229.78	0.744552	0.441275	0.194112	0.0655685	2.80241
GBSCOH1_RS06215	13.06	5.39	3.44	5.35	0.0223214	0.004212	0.00182375	0.00152664	2.80217
GBSCOH1_RS05690	164.66	83.38	80.82	67.35	0.281427	0.065157	0.0428474	0.0192185	2.80154
sufB	320.72	395.5	263.87	166.31	0.548155	0.309062	0.139893	0.0474571	2.79918
GBSCOH1_RS03935	17.74	5.17	5.13	6.37	0.0303201	0.00404008	0.00271971	0.0018177	2.79588
GBSCOH1_RS06200	31.99	22.11	20.07	13.99	0.0546753	0.0172778	0.0106403	0.00399209	2.79049
GBSCOH1_RS08290	19.83	13.21	9.64	8.8	0.0338922	0.0103229	0.00511073	0.00251111	2.78884
GBSCOH1_RS05905	1619.03	1908.78	1771.51	791.5	2.76715	1.49161	0.939181	0.225857	2.78498
GBSCOH1_RS07650	74.21	69.99	51.37	35.43	0.126835	0.0546934	0.0272343	0.0101101	2.78479
GBSCOH1_RS08610	478.67	615.89	538.03	240.08	0.818113	0.481285	0.285241	0.0685076	2.78436
GBSCOH1_RS07610	50.45	21.44	18.27	19.8	0.0862261	0.0167542	0.009686	0.00565	2.78223
GBSCOH1_RS09625	54.31	19.11	15.29	20.55	0.0928233	0.0149334	0.00810613	0.00586401	2.7804
GBSCOH1_RS09100	300.15	253.83	201.83	137.87	0.512998	0.198355	0.107002	0.0393417	2.77847
GBSCOH1_RS04595	54.26	19.7	15.12	20.71	0.0927379	0.0153945	0.008016	0.00590967	2.77707
GBSCOH1_RS05585	2584.63	3235.29	2512.84	1296.23	4.41749	2.52821	1.3322	0.369884	2.77629
GBSCOH1_RS06750	217.27	345.53	198.56	118.78	0.371345	0.270013	0.105268	0.0338943	2.77581
GBSCOH1_RS04355	110.49	79.29	55.37	49.42	0.188843	0.0619609	0.0293549	0.0141022	2.77329
GBSCOH1_RS02920	36.08	11.52	9.94	13.16	0.0616657	0.00900226	0.00526978	0.00375525	2.7727
GBSCOH1_RS05975	958.28	724.28	399.72	444.8	1.63783	0.565986	0.211915	0.126925	2.77258
GBSCOH1_RS09500	46.46	40.25	26.41	21.8	0.0794066	0.0314532	0.0140015	0.0062207	2.77228
GBSCOH1_RS02605	30.98	7.82	6.92	10.69	0.0529491	0.00611091	0.0036687	0.00305043	2.77219
GBSCOH1_RS03200	1124.99	1104.57	680.87	545.85	1.92276	0.863162	0.360969	0.15576	2.77084
GBSCOH1_RS09035	201.21	190.32	156.12	93.75	0.343896	0.148725	0.0827684	0.0267519	2.77029
GBSCOH1_RS01080	501.21	184.13	162.84	187.25	0.856637	0.143888	0.086331	0.0534324	2.76762
GBSCOH1_RS06650	849.95	522.66	402.86	361.25	1.45268	0.408431	0.21358	0.103084	2.76674
amaP	3627.22	3782.35	2761	1741.45	6.19942	2.9557	1.46377	0.496929	2.76498
GBSCOH1_RS09755	151.86	127.72	85.81	69.68	0.25955	0.0998063	0.0454929	0.0198834	2.75736
GBSCOH1_RS04475	75.59	77.05	53.8	36.03	0.129194	0.0602104	0.0285225	0.0102813	2.75695
GBSCOH1_RS03560	614.53	391.12	327.78	258.26	1.05032	0.305639	0.173775	0.0736954	2.75584
trkA	139.81	48.38	47.04	50.42	0.238955	0.0378064	0.0249387	0.0143875	2.75462
GBSCOH1_RS06770	146.68	99.54	71.49	63.52	0.250696	0.0777852	0.037901	0.0181256	2.75425
GBSCOH1_RS08930	59.23	39.02	27.61	25.46	0.101232	0.030492	0.0146377	0.0072651	2.75146
arsC	1190.76	1051.13	786.2	542.81	2.03517	0.821402	0.416811	0.154893	2.75131
galU	458.75	374.68	293.48	204.27	0.784067	0.292792	0.155591	0.0582891	2.7501
GBSCOH1_RS02190	25.01	5.44	7.76	7.76	0.0427456	0.00425107	0.00411403	0.00221434	2.74942
GBSCOH1_RS03165	233	287.3	169.49	117.24	0.398229	0.22451	0.0898566	0.0334548	2.74922
GBSCOH1_RS00470	2022.97	1720.36	1655.61	884.43	3.45754	1.34437	0.877736	0.252375	2.74515
GBSCOH1_RS08805	27.93	11.44	10.98	10.35	0.0477362	0.00893975	0.00582114	0.00295341	2.74148
GBSCOH1_RS00975	178.52	147.01	113.79	78.98	0.305115	0.11488	0.0603268	0.0225372	2.73938
GBSCOH1_RS08015	154	267.78	170.58	82.14	0.263207	0.209256	0.0904345	0.0234389	2.73853
pepF_1	222.42	196.04	143.87	100.33	0.380147	0.153195	0.0762739	0.0286295	2.73758
GBSCOH1_RS00970	271.86	174.16	136.14	113.18	0.464646	0.136097	0.0721758	0.0322963	2.73503
secY2	28.85	20.56	15.07	12.37	0.0493087	0.0160665	0.00798949	0.00352982	2.73353
truA	168.93	53.01	53.89	58.01	0.288725	0.0414245	0.0285703	0.0165533	2.72975
GBSCOH1_RS04545	71.84	11.11	14.14	20.51	0.122785	0.00868187	0.00749644	0.0058526	2.72704
GBSCOH1_RS04815	97.19	126.09	74.16	48.48	0.166111	0.0985326	0.0393166	0.0138339	2.7266
GBSCOH1_RS09805	54.62	41.55	32.53	23.43	0.0933532	0.0324691	0.0172461	0.00668583	2.72609
GBSCOH1_RS02115	257.34	78.21	72.95	88.13	0.43983	0.0611169	0.0386751	0.0251482	2.72405
GBSCOH1_RS07875	53.63	88.81	50.77	28.26	0.0916611	0.0694003	0.0269162	0.00806409	2.7238
GBSCOH1_RS07350	191.08	190.33	167.79	85.43	0.326582	0.148733	0.0889553	0.0243777	2.72023
GBSCOH1_RS03955	26.45	6.23	5.28	8.62	0.0452067	0.00486841	0.00279924	0.00245975	2.7201
GBSCOH1_RS07310	150.45	45.92	45.58	51.03	0.25714	0.035884	0.0241646	0.0145616	2.72001
GBSCOH1_RS04955	284.15	152.4	112.14	112.73	0.485652	0.119092	0.059452	0.0321679	2.71801
GBSCOH1_RS01195	175.54	156.76	89.14	80.24	0.300022	0.1225	0.0472583	0.0228968	2.71771
GBSCOH1_RS08890	901.28	697.14	592.39	380.55	1.54041	0.544778	0.314061	0.108591	2.71465
GBSCOH1_RS09175	264.45	116.68	114.06	96.91	0.451982	0.0911792	0.0604699	0.0276536	2.71317
GBSCOH1_RS01060	256.24	214.59	153.19	112.1	0.43795	0.167691	0.081215	0.0319881	2.71297
ruvA	145.49	131.29	80.99	65.63	0.248663	0.102596	0.0429376	0.0187277	2.7106
GBSCOH1_RS03585	272.03	112.92	88.32	100.5	0.464937	0.0882409	0.0468236	0.028678	2.70979
GBSCOH1_RS00305	19.93	9.37	9.42	7.34	0.0340631	0.00732215	0.00499409	0.00209449	2.70662
GBSCOH1_RS06800	273.8	627.33	379.87	151.67	0.467962	0.490225	0.201391	0.0432795	2.70653
GBSCOH1_RS09115	64.57	16.05	18.95	20.27	0.110359	0.0125422	0.0100465	0.00578411	2.70637
GBSCOH1_RS01885	185.87	125.43	95.28	76.32	0.317678	0.0980168	0.0505135	0.0217782	2.70371
GBSCOH1_RS05045	87.27	35.89	30.72	31.65	0.149157	0.0280461	0.0162865	0.00903143	2.70281
GBSCOH1_RS05120	33.6	14.47	14.37	12.09	0.0574271	0.0113075	0.00761838	0.00344992	2.70106
GBSCOH1_RS08770	441.52	196.23	183.13	161.06	0.754619	0.153343	0.097088	0.045959	2.70083
GBSCOH1_RS02995	41.05	22.05	15.83	16.07	0.0701601	0.0172309	0.00839241	0.00458563	2.70014
GBSCOH1_RS02270	610.93	467.61	386.06	254.32	1.04416	0.365412	0.204673	0.0725711	2.69829
GBSCOH1_RS07710	2057.29	874.57	710.22	752.04	3.51619	0.68343	0.376529	0.214597	2.69708
GBSCOH1_RS09285	209.23	198.3	103.53	95.97	0.357603	0.154961	0.0548873	0.0273854	2.69676
GBSCOH1_RS08925	47.54	35.1	24.21	19.94	0.0812525	0.0274288	0.0128351	0.00568995	2.69351
GBSCOH1_RS08520	306.26	88.04	85.06	99.79	0.523441	0.0687985	0.0450953	0.0284754	2.68764
GBSCOH1_RS07340	14.47	10.4	8.31	5.9	0.0247312	0.00812704	0.00440562	0.00168358	2.68711
fabG	1499.16	1480.1	1000.9	668.07	2.56227	1.15662	0.530636	0.190636	2.68686
GBSCOH1_RS09105	706.44	382.74	326.53	268.46	1.2074	0.299091	0.173113	0.076606	2.68676
GBSCOH1_RS09510	43.24	32.71	22.56	18.12	0.0739032	0.0255611	0.0119604	0.0051706	2.68674
GBSCOH1_RS01575	20.07	10.9	6.96	7.85	0.0343024	0.00851777	0.0036899	0.00224002	2.68258
GBSCOH1_RS09110	109.12	37.88	32.35	37.4	0.186501	0.0296012	0.0171506	0.0106722	2.68226
tkt	2784.24	2015.08	1658.58	1124.63	4.75865	1.57468	0.879311	0.320917	2.67894
GBSCOH1_RS02090	116.45	43.06	34.7	40.59	0.199029	0.0336491	0.0183965	0.0115825	2.67837
mprF	460.42	188.22	156.67	163.4	0.786922	0.147084	0.08306	0.0466267	2.67763
GBSCOH1_RS07095	120.72	48.53	44.34	42.2	0.206327	0.0379236	0.0235072	0.0120419	2.67653
GBSCOH1_RS09380	40.66	19.17	14.93	14.96	0.0694936	0.0149803	0.00791527	0.00426889	2.67443
GBSCOH1_RS03830	2865.6	3214.56	2797.98	1255.28	4.89771	2.51201	1.48337	0.358198	2.66826
GBSCOH1_RS08800	51.86	25.53	21.92	18.9	0.0886359	0.0199503	0.0116211	0.00539318	2.66566
recJ	214.6	308.58	185.59	102.94	0.366781	0.241139	0.0983922	0.0293743	2.66251
GBSCOH1_RS07145	118.24	108.41	65.07	51.29	0.202089	0.0847166	0.0344974	0.0146358	2.66165
GBSCOH1_RS09190	140.3	50.97	44.5	47.46	0.239792	0.0398303	0.0235921	0.0135429	2.66026
GBSCOH1_RS07640	841.27	515.15	418.09	322.12	1.43785	0.402562	0.221654	0.091918	2.66003
GBSCOH1_RS07880	16.9	32.19	17.24	8.7	0.0288844	0.0251548	0.00913994	0.00248257	2.65755
GBSCOH1_RS08845	229.68	128.95	101.47	86.28	0.392555	0.100768	0.0537952	0.0246203	2.65662
GBSCOH1_RS08215	155.63	89.17	68.22	58.84	0.265993	0.0696816	0.0361674	0.0167902	2.65535
GBSCOH1_RS08835	90.97	134.79	75.6	43.95	0.15548	0.105331	0.04008	0.0125413	2.65488
asp3	41.88	88.53	38.58	22.47	0.0715787	0.0691814	0.0204535	0.00641189	2.65263
GBSCOH1_RS06220	319.47	222.77	184.41	124.55	0.546019	0.174083	0.0977666	0.0355408	2.65098
GBSCOH1_RS07060	228.75	174.47	132.97	91.75	0.390965	0.136339	0.0704952	0.0261812	2.65024
pabB	123.43	41.8	39.29	40.37	0.210959	0.0326645	0.0208299	0.0115197	2.64993
GBSCOH1_RS05125	12.69	6.75	7.38	4.51	0.021689	0.00527476	0.00391257	0.00128694	2.64944
GBSCOH1_RS07810	13.05	11.44	7.61	5.47	0.0223043	0.00893975	0.00403451	0.00156088	2.64816
GBSCOH1_RS04825	25.28	18.3	13.94	10	0.043207	0.0143005	0.00739041	0.00285353	2.64783
GBSCOH1_RS01795	19.3	7.58	6.63	6.55	0.0329864	0.00592336	0.00351495	0.00186906	2.64578
GBSCOH1_RS00870	62.41	18.43	18.03	19.6	0.106667	0.0144021	0.00955876	0.00559293	2.64397
GBSCOH1_RS00590	2104.62	1906.79	1681.72	857.6	3.59709	1.49005	0.891578	0.244719	2.64377
GBSCOH1_RS00765	88.53	50.63	40.88	32.87	0.15131	0.0395646	0.0216729	0.00937956	2.64315
GBSCOH1_RS02870	1641.11	1793.09	1113.95	723.02	2.80488	1.4012	0.59057	0.206316	2.64119
GBSCOH1_RS08210	144.34	91.56	72.75	54.8	0.246697	0.0715492	0.038569	0.0156374	2.64055
GBSCOH1_RS05350	143.44	36.08	34.29	43.46	0.245159	0.0281946	0.0181791	0.0124015	2.6404
GBSCOH1_RS03305	139.5	45.09	41.17	44.85	0.238425	0.0352354	0.0218266	0.0127981	2.63953
GBSCOH1_RS00955	318.08	106.2	99.69	102.62	0.543643	0.0829896	0.0528515	0.029283	2.63885
GBSCOH1_RS03965	60.7	49.43	37.49	24.37	0.103745	0.0386269	0.0198756	0.00695406	2.6356
ribD	76.97	18.44	18.46	22.83	0.131552	0.0144099	0.00978673	0.00651462	2.63558
GBSCOH1_RS08525	770.19	702.26	451.16	322.65	1.31636	0.548779	0.239186	0.0920693	2.63453
GBSCOH1_RS04150	174.12	89.61	67.71	63.06	0.297595	0.0700254	0.035897	0.0179944	2.63405
GBSCOH1_RS07625	441.12	151.7	149.02	141.87	0.753935	0.118545	0.0790042	0.0404831	2.63404
eda_1	21.99	13.42	9.77	8.3	0.037584	0.010487	0.00517965	0.00236843	2.63335
GBSCOH1_RS07355	204.34	172.82	134.93	81.65	0.349245	0.13505	0.0715343	0.0232991	2.62539
GBSCOH1_RS09965	33.88	11.47	9.23	11	0.0579056	0.00896319	0.00489336	0.00313889	2.6246
GBSCOH1_RS07560	401.91	469.35	262.29	178.71	0.68692	0.366772	0.139055	0.0509955	2.62337
GBSCOH1_RS06135	177.92	44.95	42.26	53.07	0.30409	0.035126	0.0224045	0.0151437	2.62209
GBSCOH1_RS05840	535.98	139.47	133.03	160.66	0.916064	0.108988	0.070527	0.0458449	2.62204
GBSCOH1_RS01665	1204.09	1283.83	763.82	520.24	2.05796	1.00324	0.404946	0.148452	2.6218
GBSCOH1_RS05260	57.05	96.68	47.08	27.86	0.0975064	0.0755502	0.0249599	0.00794994	2.61897
GBSCOH1_RS07565	340.43	350.17	183.77	147.27	0.581842	0.273639	0.0974273	0.042024	2.617
GBSCOH1_RS07190	285.3	150.36	90.24	104.72	0.487617	0.117498	0.0478415	0.0298822	2.61619
GBSCOH1_RS08625	631.98	409.36	340.52	234.11	1.08014	0.319893	0.18053	0.0668041	2.61581
GBSCOH1_RS01775	140.16	25.85	32.92	37.42	0.239553	0.0202004	0.0174528	0.0106779	2.61476
GBSCOH1_RS08635	278.27	175.61	127.89	103.7	0.475602	0.13723	0.067802	0.0295911	2.61276
GBSCOH1_RS06740	855.84	299.82	247.73	275.8	1.46275	0.234293	0.131336	0.0787005	2.61226
GBSCOH1_RS00465	1131.6	1054.01	835.8	455.04	1.93406	0.823652	0.443107	0.129847	2.61178
GBSCOH1_RS07275	45.49	19.94	25.45	14.64	0.0777487	0.015582	0.0134925	0.00417757	2.6094
folB	173.17	194.16	95.43	76.23	0.295972	0.151726	0.050593	0.0217525	2.60787
GBSCOH1_RS09810	143.15	158.95	81.78	62.35	0.244663	0.124211	0.0433564	0.0177918	2.60447
GBSCOH1_RS05595	3527.48	2969.22	2496.87	1367.66	6.02895	2.32029	1.32374	0.390266	2.60425
rfbA	1489.65	1576.49	1208.35	611.99	2.54602	1.23194	0.640617	0.174633	2.60097
GBSCOH1_RS09040	106.05	97.93	67.06	42.8	0.181254	0.076527	0.0355524	0.0122131	2.60094
sdaAA	2999.86	1517.44	1193.08	1042.61	5.12718	1.1858	0.632522	0.297512	2.60058
nrdF_2	238.58	223.49	147.51	96.95	0.407766	0.174645	0.0782037	0.027665	2.60053
GBSCOH1_RS10775	84.84	92.17	51.11	36.29	0.145003	0.0720259	0.0270964	0.0103555	2.59952
GBSCOH1_RS10185	227.45	45.64	50.26	61.93	0.388744	0.0356652	0.0266458	0.0176719	2.59939
GBSCOH1_RS10240	30.75	7.71	7.12	8.97	0.052556	0.00602495	0.00377473	0.00255962	2.59925
GBSCOH1_RS05525	88.44	34.69	22.38	29.64	0.151156	0.0271084	0.011865	0.00845787	2.59875
GBSCOH1_RS05720	380.13	965.32	627.88	192.63	0.649695	0.754346	0.332876	0.0549676	2.59805
GBSCOH1_RS05855	17.69	5.35	5.77	5.28	0.0302347	0.00418074	0.00305902	0.00150667	2.59776
GBSCOH1_RS07925	80.49	92.86	71.1	33.6	0.137569	0.0725651	0.0376943	0.00958787	2.59763
GBSCOH1_RS04275	1268.19	1550.08	1016.9	545.4	2.16751	1.2113	0.539118	0.155632	2.59741
GBSCOH1_RS00755	119.24	40.58	31.97	37.81	0.203798	0.0317111	0.0169492	0.0107892	2.59714
GBSCOH1_RS06760	211.3	285.41	158.46	94.6	0.361141	0.223033	0.0840089	0.0269944	2.59686
GBSCOH1_RS01875	396.23	338.11	214.53	157.59	0.677212	0.264215	0.113735	0.0449688	2.59538
GBSCOH1_RS08765	107.45	30.14	28.76	31.89	0.183647	0.0235528	0.0152474	0.00909992	2.59522
GBSCOH1_RS05820	1864.06	1233.32	996.73	681.15	3.18594	0.963773	0.528425	0.194368	2.59407
GBSCOH1_RS02880	15.31	8.27	6.02	5.41	0.0261669	0.00646256	0.00319156	0.00154376	2.594
recF	125.19	35.57	30.73	37.61	0.213967	0.027796	0.0162918	0.0107321	2.59349
alsS	397	375.65	238.9	161.17	0.678528	0.29355	0.126655	0.0459904	2.5932
addA	223.55	304.42	183.09	98.97	0.382078	0.237888	0.0970668	0.0282414	2.59275
GBSCOH1_RS06265	603.86	228.19	186.01	193.73	1.03208	0.178318	0.0986148	0.0552815	2.58937
rnr	169.78	41.94	41.88	48.36	0.290178	0.0327739	0.022203	0.0137997	2.58744
GBSCOH1_RS00365	377.04	639.68	458.78	170.89	0.644414	0.499876	0.243226	0.048764	2.58697
GBSCOH1_RS09185	121.9	35.35	34.81	35.94	0.208344	0.0276241	0.0184548	0.0102556	2.58475
rpsR	1553.78	1052.45	958.97	556.48	2.65563	0.822433	0.508406	0.158793	2.58217
mfd	42.15	109.65	53.85	21.79	0.0720402	0.0856856	0.028549	0.00621785	2.58151
GBSCOH1_RS06075	39.28	28.34	19.48	14.69	0.067135	0.0221462	0.0103275	0.00419184	2.58011
GBSCOH1_RS04220	472.3	82.88	102.83	120.78	0.807226	0.0647663	0.0545162	0.034465	2.57981
GBSCOH1_RS10645	201.28	107.04	82.22	69.35	0.344015	0.083646	0.0435896	0.0197893	2.57829
GBSCOH1_RS00440	78.71	26.53	23.81	24.08	0.134526	0.0207318	0.0126231	0.00687131	2.57806
GBSCOH1_RS10480	30.13	7.15	6.04	8.58	0.0514964	0.00558734	0.00320216	0.00244833	2.57762
GBSCOH1_RS09895	70.79	67.97	45.48	28.16	0.12099	0.0531149	0.0241116	0.00803555	2.57541
queG	279.32	143.08	106.96	95.45	0.477397	0.111809	0.0567058	0.027237	2.57541
asp2	29.65	60.58	23.13	14.83	0.050676	0.04734	0.0122626	0.00423179	2.57429
GBSCOH1_RS09265	37.32	27.6	13.16	14.5	0.0637851	0.0215679	0.00697689	0.00413762	2.57227
GBSCOH1_RS02295	138.53	37.05	37.02	39.53	0.236767	0.0289526	0.0196265	0.01128	2.57186
GBSCOH1_RS03975	25.87	12.02	11	8.42	0.0442154	0.00939299	0.00583175	0.00240268	2.57093
GBSCOH1_RS02215	195.53	91.93	81.49	64	0.334188	0.0718384	0.0432026	0.0182626	2.57041
GBSCOH1_RS09085	109.9	102.8	55.31	44.28	0.187834	0.0803327	0.0293231	0.0126354	2.56987
GBSCOH1_RS09080	48.44	55.85	27.7	20.63	0.0827907	0.0436438	0.0146854	0.00588684	2.56982
GBSCOH1_RS04365	40.77	7.91	9.5	10.59	0.0696816	0.00618124	0.00503651	0.00302189	2.56966
GBSCOH1_RS07120	48.19	33.2	20.54	17.85	0.0823634	0.025944	0.0108895	0.00509356	2.56925
GBSCOH1_RS09970	76.35	30.45	19.94	24.86	0.130493	0.023795	0.0105714	0.00709388	2.56815
uvrB	182.55	87.38	71.6	60.29	0.312003	0.0682828	0.0379594	0.017204	2.56674
GBSCOH1_RS03315	79.08	60.48	33.5	30.27	0.135159	0.0472619	0.0177603	0.00863765	2.56666
GBSCOH1_RS03945	123.25	61.79	46.62	41.49	0.210651	0.0482856	0.024716	0.0118393	2.56639
GBSCOH1_RS08165	146.77	32.25	30.72	40.07	0.25085	0.0252016	0.0162865	0.0114341	2.56613
GBSCOH1_RS04540	108.66	82.71	46.21	41.46	0.185715	0.0646334	0.0244986	0.0118307	2.5655
GBSCOH1_RS03865	35.38	20.35	15.88	12.22	0.0604693	0.0159024	0.00841892	0.00348702	2.56532
GBSCOH1_RS02055	392.75	320.26	288.92	144.24	0.671264	0.250266	0.153173	0.0411594	2.56525
GBSCOH1_RS00460	1763.98	1356.51	1135.1	644.09	3.01489	1.06004	0.601783	0.183793	2.56415
GBSCOH1_RS04830	45.15	29.51	20.88	16.19	0.0771676	0.0230605	0.0110697	0.00461987	2.56355
GBSCOH1_RS07295	37.81	22.52	20.42	12.91	0.0646225	0.0175982	0.0108258	0.00368391	2.56281
GBSCOH1_RS09485	17.29	5.36	3.8	5.23	0.029551	0.00418855	0.0020146	0.0014924	2.55952
GBSCOH1_RS03685	167.94	101.81	70.19	59.12	0.287033	0.0795591	0.0372118	0.0168701	2.55907
uvrA	80.21	17.91	19.98	21.43	0.13709	0.0139957	0.0105926	0.00611512	2.55869
GBSCOH1_RS09555	73.85	43.65	28.48	26	0.12622	0.0341101	0.0150989	0.00741919	2.55869
GBSCOH1_RS02960	324.65	100.65	85.92	96.01	0.554872	0.0786526	0.0455512	0.0273968	2.55762
GBSCOH1_RS01720	119.68	24.42	24.88	31.59	0.20455	0.0190829	0.0131903	0.00901431	2.55658
nagA	494.64	258.95	234.08	162.77	0.845408	0.202356	0.1241	0.046447	2.55446
GBSCOH1_RS09930	353.83	73.84	75.85	93.34	0.604745	0.057702	0.0402125	0.0266349	2.55205
GBSCOH1_RS05175	37.97	8.61	9.84	10.08	0.064896	0.00672825	0.00521676	0.00287636	2.55178
GBSCOH1_RS04060	42.82	31.83	19.55	15.84	0.0731853	0.0248734	0.0103646	0.00452	2.55076
GBSCOH1_RS04240	518.22	745.93	375.8	226.47	0.88571	0.582904	0.199234	0.064624	2.54865
GBSCOH1_RS07570	369.88	322.66	190.37	142.08	0.632176	0.252141	0.100926	0.040543	2.5485
GBSCOH1_RS07965	77.69	37.48	34.6	24.87	0.132783	0.0292886	0.0183435	0.00709674	2.54763
GBSCOH1_RS02965	242.62	103.93	89.16	76.14	0.414671	0.0812157	0.0472689	0.0217268	2.54609
GBSCOH1_RS04970	187.06	93.11	65.3	62.05	0.319711	0.0727605	0.0346194	0.0177062	2.54579
GBSCOH1_RS09820	177.99	134.97	96.57	64.62	0.30421	0.105472	0.0511974	0.0184395	2.54479
dhaS	13.92	2.8	3.1	3.58	0.0237912	0.00218805	0.00164349	0.00102156	2.54348
tet(M)	52.62	16.95	14.66	15.42	0.0899349	0.0132455	0.00777213	0.00440015	2.542
GBSCOH1_RS05630	42.61	10.43	6.87	12.1	0.0728264	0.00815049	0.00364219	0.00345278	2.54133
GBSCOH1_RS03125	149.22	29.01	36.31	37.48	0.255038	0.0226698	0.0192501	0.010695	2.54113
GBSCOH1_RS06675	128.8	26.26	27.85	33.25	0.220137	0.0205208	0.0147649	0.009488	2.53963
cydC	199.08	331.39	224.39	86.08	0.340255	0.258964	0.118962	0.0245632	2.53896
GBSCOH1_RS06735	200.18	45.5	49.23	52.74	0.342135	0.0355558	0.0260997	0.0150495	2.53813
GBSCOH1_RS06270	538.19	427.54	276.28	198.23	0.919841	0.3341	0.146472	0.0565656	2.53786
GBSCOH1_RS03795	61.61	14.24	14.05	16.44	0.1053	0.0111278	0.00744873	0.00469121	2.53695
GBSCOH1_RS00560	339.86	616.05	451.51	147.99	0.580868	0.48141	0.239372	0.0422294	2.536
GBSCOH1_RS03070	115.46	17.02	14.39	28.33	0.197337	0.0133002	0.00762898	0.00808406	2.5359
GBSCOH1_RS06995	231.93	78.84	60.08	69.3	0.396401	0.0616092	0.0318519	0.019775	2.5357
GBSCOH1_RS05345	32.61	4.98	3.93	8.1	0.055735	0.0038916	0.00208352	0.00231136	2.53278
GBSCOH1_RS08010	914.14	769.56	639.41	329.32	1.56239	0.60137	0.338989	0.0939726	2.53106
GBSCOH1_RS06230	61.5	25.15	15.2	19.5	0.105112	0.0196534	0.00805841	0.00556439	2.5286
GBSCOH1_RS03825	2676.25	2935.88	2233.99	1029.63	4.57408	2.29423	1.18437	0.293808	2.52833
brnQ_1	20.11	9.36	7.57	6.34	0.0343708	0.00731434	0.0040133	0.00180914	2.52661
GBSCOH1_RS05375	278.85	143.59	111.57	90.03	0.476593	0.112208	0.0591498	0.0256904	2.52367
GBSCOH1_RS06165	122.28	114.47	51.54	47.89	0.208993	0.0894522	0.0273244	0.0136656	2.52336
GBSCOH1_RS10825	151.74	92.44	55.34	52.33	0.259345	0.0722369	0.029339	0.0149325	2.5233
GBSCOH1_RS06180	928.52	812.1	649.67	335.73	1.58697	0.634613	0.344428	0.0958017	2.52251
GBSCOH1_RS03785	36.09	18.43	11.67	11.85	0.0616828	0.0144021	0.00618695	0.00338144	2.51985
GBSCOH1_RS05430	147.06	66.54	61.22	45.03	0.251346	0.0519974	0.0324563	0.0128495	2.51852
GBSCOH1_RS08840	54.33	65.3	23.75	22.91	0.0928575	0.0510284	0.0125913	0.00653744	2.51832
sstT	112.23	13.72	14.64	25.26	0.191817	0.0107214	0.00776152	0.00720803	2.51801
GBSCOH1_RS00585	2660.86	2167.97	1935.02	930.48	4.54778	1.69415	1.02587	0.265516	2.51732
GBSCOH1_RS05380	306.39	125.19	94.21	93.55	0.523663	0.0978293	0.0499462	0.0266948	2.51615
GBSCOH1_RS03185	88.51	72.98	36.8	33.01	0.151276	0.05703	0.0195098	0.00941951	2.51573
GBSCOH1_RS00105	12.28	1.44	0	1.23	0.0209882	0.00112528	0	0.000350985	2.50858
GBSCOH1_RS01800	12.7	7.67	4.27	4.33	0.0217061	0.00599369	0.00226378	0.00123558	2.5068
GBSCOH1_RS05215	289.37	163.14	111.4	94.98	0.494573	0.127485	0.0590597	0.0271029	2.50678
GBSCOH1_RS05415	156.76	87.62	56.4	51.45	0.267925	0.0684703	0.0299009	0.0146814	2.50239
GBSCOH1_RS04120	526.96	402.35	354.37	178.77	0.900648	0.314415	0.187872	0.0510126	2.5011
GBSCOH1_RS08025	113.68	81.3	42.47	40.18	0.194295	0.0635316	0.0225158	0.0114655	2.49878
GBSCOH1_RS09260	122.86	98.99	47.53	45	0.209985	0.0773554	0.0251984	0.0128409	2.49858
GBSCOH1_RS10745	91.28	48.31	51.09	27.86	0.15601	0.0377517	0.0270858	0.00794994	2.49744
fetB	48.65	14.95	12.89	13.44	0.0831496	0.0116826	0.00683375	0.00383515	2.496
sdaAB	1624.13	424.49	369.1	432.3	2.77586	0.331716	0.195682	0.123358	2.49574
cydD	197.48	286.11	163.87	80.5	0.337521	0.22358	0.0868771	0.0229709	2.49507
GBSCOH1_RS08590	40.59	23.79	17.52	13.14	0.0693739	0.0185906	0.00928838	0.00374954	2.49374
GBSCOH1_RS01815	124.42	50.63	34.24	37.47	0.212651	0.0395646	0.0181526	0.0106922	2.49314
GBSCOH1_RS02890	378.36	264.47	154.02	130.65	0.64667	0.206669	0.081655	0.0372814	2.4931
GBSCOH1_RS04135	124.02	28.25	24.38	31.95	0.211967	0.0220759	0.0129253	0.00911704	2.49303
GBSCOH1_RS04455	51.42	36.43	27.25	17.3	0.0878839	0.0284681	0.0144468	0.00493661	2.49202
GBSCOH1_RS06665	336.11	120.69	102.17	95.52	0.574459	0.0943128	0.0541663	0.027257	2.48832
GBSCOH1_RS06545	170.56	33.31	35.87	41.16	0.291511	0.02603	0.0190168	0.0117451	2.487
GBSCOH1_RS08185	32.15	10.7	8.02	9.09	0.0549488	0.00836148	0.00425187	0.00259386	2.48669
GBSCOH1_RS06350	178.6	302.91	181.75	74.31	0.305252	0.236708	0.0963563	0.0212046	2.48644
GBSCOH1_RS03505	20.19	9.91	6.65	6.28	0.0345075	0.00774413	0.00352556	0.00179202	2.48375
mnmE	166.22	34.95	32.99	41.17	0.284093	0.0273116	0.0174899	0.011748	2.48239
GBSCOH1_RS09290	136.36	96.2	51.72	47.05	0.233058	0.0751751	0.0274198	0.0134259	2.48236
GBSCOH1_RS07100	35.21	21.73	14.81	11.47	0.0601788	0.0169808	0.00785165	0.003273	2.48106
GBSCOH1_RS10310	16.06	9.44	5.1	5.31	0.0274488	0.00737685	0.00270381	0.00151523	2.48094
budA	317.76	373.58	214.42	121.67	0.543096	0.291933	0.113677	0.0347189	2.48042
GBSCOH1_RS00360	449.81	675.52	455.37	178.29	0.768788	0.527883	0.241418	0.0508756	2.47863
GBSCOH1_RS03800	182.37	65.1	52.58	51.45	0.311696	0.0508722	0.0278757	0.0146814	2.47804
GBSCOH1_RS02060	103.95	32.9	27.89	28.39	0.177665	0.0257096	0.0147861	0.00810118	2.47774
GBSCOH1_RS01175	34.16	8.98	7.39	8.98	0.0583842	0.00701739	0.00391787	0.00256247	2.47753
GBSCOH1_RS07010	10.16	3.55	2.53	2.89	0.0173648	0.00277413	0.0013413	0.000824671	2.4772
guaC	33.75	21.11	17.99	10.71	0.0576834	0.0164963	0.00953755	0.00305613	2.47708
GBSCOH1_RS02865	197.23	268.7	163.26	77.25	0.337093	0.209975	0.0865537	0.0220435	2.47699
GBSCOH1_RS10300	61.27	8.16	10.2	13.2	0.104719	0.0063766	0.00540762	0.00376666	2.4762
cysE	336.16	304.06	159.38	122.02	0.574544	0.237607	0.0844967	0.0348188	2.47565
GBSCOH1_RS07445	66.85	32.43	21.57	20.56	0.114256	0.0253423	0.0114355	0.00586686	2.47493
GBSCOH1_RS06105	38.47	40.84	16.64	14.83	0.0657506	0.0319143	0.00882184	0.00423179	2.47256
GBSCOH1_RS00825	402.52	334.77	186.97	141.79	0.687963	0.261605	0.0991238	0.0404602	2.47175
GBSCOH1_RS09945	99.82	37.53	24.78	28.93	0.170606	0.0293277	0.0131373	0.00825527	2.47169
GBSCOH1_RS02780	848.7	716.1	363.66	302.7	1.45055	0.559594	0.192798	0.0863765	2.47054
GBSCOH1_RS02120	147.18	141.28	95.95	52.28	0.251551	0.110403	0.0508687	0.0149183	2.47014
pulA	678.17	492.55	272.42	231.03	1.15909	0.384901	0.144426	0.0659252	2.46775
GBSCOH1_RS02860	278.74	360.87	225.01	106.41	0.476405	0.282001	0.119291	0.0303644	2.46661
cysK	238.77	71.5	64.04	63.09	0.408091	0.0558734	0.0339514	0.0180029	2.46447
GBSCOH1_RS08760	92.01	27.39	27.67	23.9	0.157258	0.0214038	0.0146695	0.00681994	2.46231
GBSCOH1_RS04960	264.3	95.69	65.96	74.43	0.451725	0.0747766	0.0349693	0.0212388	2.45766
GBSCOH1_RS03775	541.31	415.88	294.34	179.55	0.925174	0.324988	0.156047	0.0512352	2.45715
GBSCOH1_RS08245	254.47	217.18	149.18	86.66	0.434925	0.169715	0.0790891	0.0247287	2.45684
GBSCOH1_RS01315	301.1	119.43	80.86	86.49	0.514622	0.0933281	0.0428686	0.0246802	2.45546
GBSCOH1_RS07075	138.42	42.61	31.76	37.11	0.236579	0.0332974	0.0168378	0.0105895	2.45369
GBSCOH1_RS06805	338.38	655.42	344.94	141.86	0.578338	0.512176	0.182873	0.0404802	2.45339
GBSCOH1_RS00745	27.72	17.07	10.63	8.84	0.0473773	0.0133393	0.00563559	0.00252252	2.45323
GBSCOH1_RS05600	2491.5	1932.7	1263.96	831.37	4.25832	1.5103	0.670099	0.237234	2.45273
GBSCOH1_RS06860	276.62	528.26	290.55	114.95	0.472782	0.412807	0.154038	0.0328014	2.45271
GBSCOH1_RS08540	323.25	140.28	91.7	94.73	0.552479	0.109621	0.0486156	0.0270315	2.452
rpoB	726.98	599.81	427.88	243.17	1.24251	0.468719	0.226844	0.0693894	2.45128
GBSCOH1_RS01930	38.3	5.51	5.32	8.39	0.06546	0.00430577	0.00282044	0.00239411	2.44993
smpB	125.37	51.59	30.82	36.49	0.214275	0.0403148	0.0163395	0.0104125	2.44753
GBSCOH1_RS04345	72.68	24.53	15.43	20.1	0.12422	0.0191689	0.00818035	0.0057356	2.44634
GBSCOH1_RS01045	260.99	76.81	62.23	67.96	0.446068	0.0600229	0.0329918	0.0193926	2.44487
GBSCOH1_RS05195	172.52	210.4	145.69	62.69	0.294861	0.164416	0.0772388	0.0178888	2.44477
GBSCOH1_RS10125	174.77	190.42	96.25	64.11	0.298706	0.148803	0.0510278	0.018294	2.44434
mutY	122.19	26.44	24.64	29.15	0.20884	0.0206614	0.0130631	0.00831805	2.44163
cydB	626.06	719.89	428.96	227.42	1.07002	0.562555	0.227417	0.0648951	2.44127
GBSCOH1_RS08190	765.92	564.81	324.43	252.99	1.30906	0.441369	0.171999	0.0721915	2.44088
GBSCOH1_RS02515	80.64	27.01	15.63	22.32	0.137825	0.0211069	0.00828638	0.00636909	2.44037
GBSCOH1_RS08390	526.65	597.03	359.99	190.18	0.900118	0.466547	0.190852	0.0542685	2.43999
GBSCOH1_RS02555	81.26	33.2	24.41	22.83	0.138885	0.025944	0.0129412	0.00651462	2.43806
GBSCOH1_RS01190	139.84	43.02	36.1	36.22	0.239006	0.0336178	0.0191387	0.0103355	2.43492
GBSCOH1_RS06755	163.79	267.74	132.31	65.08	0.27994	0.209224	0.0701453	0.0185708	2.43308
GBSCOH1_RS00245	5707.25	3005.68	2542.46	1659.43	9.75448	2.34878	1.34791	0.473524	2.43232
yaaA_2	66.6	8.86	7.1	14.34	0.113829	0.00692362	0.00376413	0.00409197	2.43176
GBSCOH1_RS08530	84.14	26.55	20.11	22.07	0.143807	0.0207474	0.0106615	0.00629775	2.43105
GBSCOH1_RS06655	613.9	297.84	188.73	180.56	1.04924	0.232746	0.100057	0.0515234	2.43024
GBSCOH1_RS05890	138.42	34.97	29.71	34.01	0.236579	0.0273272	0.015751	0.00970487	2.42824
GBSCOH1_RS01300	312.93	349.87	173.13	113.5	0.534841	0.273405	0.0917864	0.0323876	2.42726
recN	430.46	670.03	339.83	167.53	0.735716	0.523593	0.180164	0.0478052	2.42699
GBSCOH1_RS02955	59.33	28.72	15.42	17.69	0.101403	0.0224431	0.00817505	0.0050479	2.42652
GBSCOH1_RS07415	21.56	5.81	5.57	5.29	0.036849	0.0045402	0.00295298	0.00150952	2.42623
folK	146.04	177.89	81.56	54.3	0.249603	0.139011	0.0432397	0.0154947	2.4249
GBSCOH1_RS02580	494.23	187.68	149.34	133.31	0.844708	0.146662	0.0791739	0.0380405	2.42429
GBSCOH1_RS03715	1438.66	214.64	241.98	303.13	2.45887	0.16773	0.128288	0.0864992	2.42371
mnmG	163.56	83.94	62.71	47.45	0.279547	0.0655946	0.0332463	0.01354	2.42331
GBSCOH1_RS09855	104.62	79.38	40.26	34.55	0.17881	0.0620312	0.0213442	0.00985896	2.42301
GBSCOH1_RS03150	161.21	63.25	53.72	43.4	0.27553	0.0494265	0.0284801	0.0123843	2.4226
GBSCOH1_RS03465	73.22	16.74	10.05	18.15	0.125143	0.0130814	0.00532809	0.00517916	2.42166
GBSCOH1_RS03055	110.04	33.44	29.09	27.88	0.188074	0.0261316	0.0154223	0.00795565	2.42151
parC	130.2	62.97	38.17	37.99	0.22253	0.0492077	0.0202362	0.0108406	2.41958
GBSCOH1_RS08630	441.29	359.61	258.31	141.8	0.754226	0.281016	0.136945	0.0404631	2.41905
GBSCOH1_RS05950	365.23	381.76	219.52	126.98	0.624229	0.298325	0.11638	0.0362342	2.41796
GBSCOH1_RS07975	383.97	249.66	220.75	114.4	0.656258	0.195096	0.117033	0.0326444	2.41704
GBSCOH1_RS07365	56.63	46.34	15.53	19.77	0.0967885	0.0362122	0.00823336	0.00564144	2.41669
GBSCOH1_RS10340	85.08	17.44	16.91	19.4	0.145414	0.0136284	0.00896498	0.00553585	2.41645
GBSCOH1_RS01755	1061.62	227.12	197.15	247.37	1.81446	0.177482	0.104521	0.0705879	2.41632
GBSCOH1_RS10165	323.66	222.91	124.6	102.54	0.55318	0.174192	0.0660578	0.0292601	2.41503
GBSCOH1_RS02905	178.64	58.89	44.84	46.42	0.305321	0.0460194	0.0237723	0.0132461	2.41492
GBSCOH1_RS05625	69.98	21.15	15.63	17.87	0.119606	0.0165276	0.00828638	0.00509926	2.41366
GBSCOH1_RS01305	273.01	371.25	169.64	102.71	0.466612	0.290112	0.0899361	0.0293086	2.41354
folP	208.34	180.17	121.27	67.81	0.356082	0.140793	0.0642923	0.0193498	2.41246
GBSCOH1_RS01660	522.15	505.71	301.99	176.49	0.892427	0.395185	0.160103	0.050362	2.41186
GBSCOH1_RS02945	571.77	519.86	260.24	194.19	0.977234	0.406243	0.137968	0.0554128	2.4112
GBSCOH1_RS05240	138.42	29.13	26.35	31.78	0.236579	0.0227635	0.0139697	0.00906853	2.41066
GBSCOH1_RS04535	153.4	62.07	44.64	41.77	0.262182	0.0485044	0.0236663	0.0119192	2.41051
GBSCOH1_RS01055	386.99	231.62	148.69	116.21	0.66142	0.180999	0.0788293	0.0331609	2.409
GBSCOH1_RS05635	52.84	13.92	11.06	12.91	0.0903109	0.0108777	0.00586356	0.00368391	2.40882
mutM	102.79	61.8	32.28	31.48	0.175682	0.0482934	0.0171135	0.00898292	2.40535
GBSCOH1_RS03485	45.59	28.66	18.89	13.73	0.0779196	0.0223963	0.0100147	0.0039179	2.40463
GBSCOH1_RS07950	43.29	40.16	27.05	14.16	0.0739886	0.0313829	0.0143408	0.0040406	2.40337
GBSCOH1_RS00580	2655.36	2022.61	1711.8	810.41	4.53838	1.58056	0.907526	0.231253	2.40328
GBSCOH1_RS06010	97.75	28.62	21.81	24.4	0.167068	0.022365	0.0115628	0.00696262	2.40309
GBSCOH1_RS10110	202.57	84.88	46.37	56.72	0.34622	0.0663292	0.0245835	0.0161852	2.40157
asp1	24.24	40.86	17.83	9.48	0.0414295	0.0319299	0.00945273	0.00270515	2.40144
ychF	372.97	224.35	138.3	111.6	0.637457	0.175317	0.0733209	0.0318454	2.40111
GBSCOH1_RS07070	84.22	26.97	22.02	21.23	0.143944	0.0210756	0.0116741	0.00605805	2.401
GBSCOH1_RS03960	15.61	5.41	3.93	4.05	0.0266797	0.00422763	0.00208352	0.00115568	2.39953
GBSCOH1_RS01715	76.35	10.68	12.01	15.42	0.130493	0.00834585	0.00636721	0.00440015	2.39928
GBSCOH1_RS01295	144.69	149.8	70.97	50.17	0.247295	0.117061	0.0376254	0.0143162	2.39896
GBSCOH1_RS06355	178.18	292.93	155.64	67.55	0.304534	0.228909	0.0825139	0.0192756	2.3983
GBSCOH1_RS07750	117.47	32.38	27.83	28.38	0.200773	0.0253032	0.0147543	0.00809833	2.39805
uvrC	116.76	17.18	20.63	23.62	0.199559	0.0134252	0.0109372	0.00674005	2.3973
rarD	109.51	72.38	42.15	33.51	0.187168	0.0565611	0.0223462	0.00956219	2.39696
GBSCOH1_RS10495	41.83	7.01	5.49	9.13	0.0714933	0.00547794	0.00291057	0.00260528	2.39694
GBSCOH1_RS02895	533.8	237.14	165.24	146.15	0.912338	0.185312	0.0876034	0.0417044	2.39442
GBSCOH1_RS01810	194.76	46.81	38.34	45.65	0.332872	0.0365795	0.0203263	0.0130264	2.39365
GBSCOH1_RS04155	145.33	31.89	29.31	32.95	0.248389	0.0249203	0.015539	0.00940239	2.39346
GBSCOH1_RS05205	163.17	149.23	92.68	53	0.27888	0.116615	0.0491351	0.0151237	2.39241
GBSCOH1_RS00390	83.31	23.2	17.58	20.29	0.142388	0.0181296	0.00932019	0.00578982	2.39106
ftsY	778.79	308.28	207.28	207.32	1.33106	0.240904	0.109891	0.0591595	2.38897
GBSCOH1_RS00250	1072.07	315.01	265.99	260.1	1.83232	0.246163	0.141017	0.0742204	2.38789
GBSCOH1_RS07790	52.18	21.86	15.62	13.94	0.0891829	0.0170824	0.00828108	0.00397783	2.38702
GBSCOH1_RS00575	1600.27	1242.01	942.71	486.93	2.73508	0.970564	0.499786	0.138947	2.38687
GBSCOH1_RS08645	664.52	214.77	159.71	166.74	1.13576	0.167831	0.0846716	0.0475798	2.38651
GBSCOH1_RS03895	131.73	14.41	19.19	24.34	0.225145	0.0112606	0.0101737	0.0069455	2.38607
GBSCOH1_RS03625	446.86	436.44	219.59	149.63	0.763746	0.341054	0.116418	0.0426974	2.38599
GBSCOH1_RS01140	194.64	114.17	75.62	56.37	0.332667	0.0892177	0.0400906	0.0160854	2.38491
GBSCOH1_RS02125	333.79	280.36	143.27	107.74	0.570493	0.219086	0.0759558	0.030744	2.38476
GBSCOH1_RS06745	818.77	147.81	142.36	174.84	1.39939	0.115506	0.0754734	0.0498912	2.38386
GBSCOH1_RS02630	25.47	4.83	5.13	5.43	0.0435318	0.00377439	0.00271971	0.00154947	2.38243
GBSCOH1_RS06080	33.83	12.35	9.97	8.55	0.0578202	0.00965086	0.00528568	0.00243977	2.37748
GBSCOH1_RS02885	426.34	530.01	244.31	150.28	0.728674	0.414174	0.129523	0.0428829	2.3759
GBSCOH1_RS04255	312.97	69.45	66.15	69.33	0.534909	0.0542715	0.03507	0.0197835	2.37512
GBSCOH1_RS07320	250.62	197.34	109.47	78.03	0.428344	0.154211	0.0580365	0.0222661	2.37418
coaC	79.45	16.85	17.99	17.17	0.135791	0.0131674	0.00953755	0.00489952	2.37346
GBSCOH1_RS06880	63.05	31.75	15.48	18.01	0.107761	0.0248109	0.00820686	0.00513921	2.37322
GBSCOH1_RS00355	292.81	442.57	257.76	104.23	0.500453	0.345845	0.136654	0.0297424	2.36953
GBSCOH1_RS01330	1934.07	492.34	411	444.59	3.30559	0.384737	0.217895	0.126865	2.36831
GBSCOH1_RS06040	339.38	40.37	48.81	63.14	0.580048	0.031547	0.025877	0.0180172	2.36722
GBSCOH1_RS06415	447.33	418.72	240.58	142.61	0.764549	0.327207	0.127546	0.0406942	2.36513
GBSCOH1_RS04860	63.38	19.35	14.36	15.29	0.108325	0.015121	0.00761308	0.00436305	2.364
gloA	346.67	337	227.77	109.14	0.592507	0.263347	0.120754	0.0311435	2.36272
GBSCOH1_RS05875	232.35	136.12	76.34	66.72	0.397118	0.10637	0.0404723	0.0190388	2.36256
GBSCOH1_RS02290	47.9	7.33	6.8	9.62	0.0818677	0.005728	0.00360508	0.0027451	2.35983
GBSCOH1_RS05265	194.3	171.1	76.86	62.37	0.332086	0.133705	0.040748	0.0177975	2.35941
GBSCOH1_RS00800	66.24	10.02	10.31	13.11	0.113213	0.00783009	0.00546594	0.00374098	2.35937
GBSCOH1_RS02910	94.37	13.58	15.45	18.26	0.161291	0.010612	0.00819095	0.00521055	2.35909
GBSCOH1_RS05200	146.06	169.46	86.8	48.97	0.249637	0.132424	0.0460178	0.0139738	2.35678
gatB	532.95	520.64	342.84	167.15	0.910886	0.406852	0.18176	0.0476968	2.35629
topA	170.27	23.87	27.12	32.64	0.291015	0.0186531	0.0143779	0.00931393	2.35605
GBSCOH1_RS02500	44.57	10.49	7.98	9.99	0.0761763	0.00819737	0.00423067	0.00285068	2.35331
GBSCOH1_RS04260	380.44	132.07	88.73	94.23	0.650225	0.103206	0.047041	0.0268888	2.35307
GBSCOH1_RS00345	224.35	228.88	162.54	70.12	0.383445	0.178857	0.086172	0.020009	2.35242
GBSCOH1_RS09600	65.01	18.21	14.16	15.07	0.111111	0.0142301	0.00750705	0.00430027	2.35117
GBSCOH1_RS00350	229.23	275.44	154.03	76.1	0.391786	0.215242	0.0816603	0.0217154	2.35029
GBSCOH1_RS06160	67.48	74.06	32.55	22.54	0.115333	0.0578739	0.0172567	0.00643186	2.34988
GBSCOH1_RS01010	284.35	218.23	158.12	82.88	0.485994	0.170535	0.0838287	0.0236501	2.34887
GBSCOH1_RS05915	256.52	178.74	128.23	73.26	0.438428	0.139676	0.0679822	0.020905	2.34886
GBSCOH1_RS09005	492.02	355.72	232.18	142.82	0.84093	0.277976	0.123092	0.0407542	2.34686
rlmB	297.9	105.64	86.59	71.85	0.509152	0.082552	0.0459064	0.0205026	2.34552
GBSCOH1_RS03490	73.45	60.86	38.22	22.02	0.125536	0.0475588	0.0202627	0.00628348	2.34498
GBSCOH1_RS00060	51.53	20.87	13.53	13.08	0.0880719	0.0163088	0.00717305	0.00373242	2.34186
GBSCOH1_RS01830	77.26	40.96	24.83	20.97	0.132048	0.032008	0.0131638	0.00598386	2.34162
GBSCOH1_RS07300	71.14	31.73	19.45	18.54	0.121588	0.0247953	0.0103116	0.00529045	2.34081
GBSCOH1_RS02710	1021.71	189.47	181.92	208.35	1.74624	0.148061	0.0964465	0.0594534	2.34047
GBSCOH1_RS09770	441.46	100.51	76.32	96.65	0.754516	0.0785432	0.0404617	0.0275794	2.33995
aroC	83.74	32.13	24.07	20.61	0.143123	0.0251079	0.0127609	0.00588113	2.3396
GBSCOH1_RS05445	208.84	198.72	107.59	65.15	0.356937	0.155289	0.0570398	0.0185908	2.33891
GBSCOH1_RS01405	18.23	16.97	12.44	5.47	0.0311576	0.0132611	0.00659517	0.00156088	2.33861
GBSCOH1_RS00760	125.35	43.63	34.96	29.89	0.214241	0.0340945	0.0185343	0.00852921	2.33756
GBSCOH1_RS08135	733.39	401.85	264.25	197.41	1.25347	0.314024	0.140094	0.0563316	2.33626
GBSCOH1_RS03900	111.29	25.94	19.11	24.44	0.19021	0.0202707	0.0101313	0.00697404	2.33549
GBSCOH1_RS00070	636.8	183.67	138.28	145.97	1.08838	0.143528	0.0733103	0.041653	2.33382
GBSCOH1_RS04590	826.99	163.17	154.31	169.74	1.41344	0.127509	0.0818088	0.0484359	2.3332
GBSCOH1_RS07460	125.54	93.82	60.66	36.11	0.214565	0.0733153	0.0321594	0.0103041	2.33262
GBSCOH1_RS03930	92.67	19.33	16.54	19.39	0.158386	0.0151054	0.00876882	0.005533	2.32978
GBSCOH1_RS07110	202.79	96.6	64.06	52.34	0.346596	0.0754877	0.033962	0.0149354	2.32821
sufD	235.45	75.08	61.7	54.27	0.402417	0.058671	0.0327108	0.0154861	2.32814
GBSCOH1_RS08620	309.3	322.65	220.11	94.64	0.528637	0.252134	0.116693	0.0270058	2.32752
GBSCOH1_RS03645	751.2	178.13	127.12	164.5	1.28391	0.139199	0.0673938	0.0469406	2.32726
GBSCOH1_RS07305	69.15	27.31	16.29	17.3	0.118187	0.0213413	0.00863629	0.00493661	2.32718
GBSCOH1_RS05980	170.05	36.38	33.51	35.32	0.290639	0.028429	0.0177656	0.0100787	2.32593
purB	323.8	327.43	237.11	97.49	0.553419	0.255869	0.125706	0.0278191	2.32543
GBSCOH1_RS06700	37.3	25.41	14.91	10.52	0.0637509	0.0198566	0.00790467	0.00300192	2.32468
GBSCOH1_RS08130	2566.16	1293.82	937.98	660.95	4.38592	1.01105	0.497278	0.188604	2.32436
rsmB	176.96	142.92	79.5	52.11	0.302449	0.111684	0.0421476	0.0148698	2.32419
GBSCOH1_RS06170	137.42	66.11	43.43	35.38	0.23487	0.0516614	0.0230248	0.0100958	2.32362
GBSCOH1_RS04855	31.45	27.05	13.45	9.5	0.0537524	0.0211381	0.00713063	0.00271086	2.3234
GBSCOH1_RS04800	273.85	149.11	97.23	72.48	0.468048	0.116521	0.0515473	0.0206824	2.32304
GBSCOH1_RS09980	137.23	22.77	22.81	26.59	0.234545	0.0177935	0.0120929	0.00758755	2.32298
GBSCOH1_RS04250	73.04	22.13	17.67	16.57	0.124835	0.0172934	0.0093679	0.0047283	2.32194
GBSCOH1_RS02845	420.75	504.59	244.72	136.96	0.71912	0.39431	0.12974	0.039082	2.32189
lepB_2	79.89	12.46	9.6	15.68	0.136543	0.00973682	0.00508952	0.00447434	2.32094
clpX	301.85	134.02	94.95	75.39	0.515904	0.104729	0.0503386	0.0215128	2.3203
GBSCOH1_RS06325	24.96	16.99	12.35	6.83	0.0426601	0.0132768	0.00654746	0.00194896	2.31967
GBSCOH1_RS09095	71.46	37.46	19.11	19.17	0.122135	0.029273	0.0101313	0.00547022	2.31876
GBSCOH1_RS05315	783.33	563.15	335.14	221.57	1.33882	0.440072	0.177677	0.0632257	2.31868
GBSCOH1_RS06260	425.68	131.72	92.97	97.91	0.727546	0.102932	0.0492889	0.0279389	2.31826
GBSCOH1_RS08075	136.26	99.56	54.28	39.02	0.232887	0.0778008	0.028777	0.0111345	2.31788
GBSCOH1_RS10335	225.78	98.3	68.75	56.05	0.385889	0.0768162	0.0364484	0.0159941	2.3178
GBSCOH1_RS08995	131.99	50.76	32.71	32.14	0.225589	0.0396662	0.0173415	0.00917126	2.31713
GBSCOH1_RS01860	143.8	41.81	31.91	32.27	0.245774	0.0326723	0.0169174	0.00920835	2.31657
GBSCOH1_RS01145	205.33	78.47	50.05	49.89	0.350937	0.0613201	0.0265344	0.0142363	2.31561
GBSCOH1_RS02900	526.01	177.39	128.39	122.56	0.899024	0.138621	0.0680671	0.0349729	2.31554
GBSCOH1_RS01530	184.38	116.49	69.18	50.27	0.315131	0.0910307	0.0366764	0.0143447	2.31208
GBSCOH1_RS04360	197.37	102.96	76.38	50.24	0.337333	0.0804577	0.0404935	0.0143362	2.31098
GBSCOH1_RS09180	154.12	41.92	36.72	33.32	0.263412	0.0327582	0.0194674	0.00950797	2.31088
nrdE_2	246.68	137.78	85.17	64.93	0.42161	0.107668	0.0451536	0.018528	2.30943
GBSCOH1_RS03620	707.09	631.28	298.03	212.57	1.20851	0.493311	0.158003	0.0606576	2.30841
GBSCOH1_RS05275	191.46	147.13	71.88	55.46	0.327232	0.114974	0.0381078	0.0158257	2.30841
GBSCOH1_RS05450	128.83	124.71	73.53	38.42	0.220188	0.0974542	0.0389826	0.0109633	2.30737
GBSCOH1_RS10565	194.74	60.62	40.64	44.39	0.332838	0.0473713	0.0215456	0.0126668	2.30552
yaaA_1	24.95	6.75	5.43	5.4	0.042643	0.00527476	0.00287876	0.00154091	2.30521
GBSCOH1_RS05530	206.98	47.64	38.11	43.23	0.353758	0.0372281	0.0202043	0.0123358	2.30496
pyk	2904.56	3128.27	2245.57	864.52	4.9643	2.44458	1.19051	0.246694	2.30438
recG	150.73	42.45	34.43	32.84	0.257618	0.0331724	0.0182534	0.009371	2.30412
yidC	470.47	223.3	193.94	114.22	0.804099	0.174497	0.102819	0.0325931	2.304
GBSCOH1_RS02730	222.48	147.44	65.36	62.65	0.380249	0.115216	0.0346512	0.0178774	2.30355
GBSCOH1_RS02705	680.18	111.93	113.85	128.09	1.16252	0.0874673	0.0603586	0.0365509	2.30316
GBSCOH1_RS05455	287.16	167.85	106.76	75.14	0.490796	0.131166	0.0565997	0.0214414	2.29931
GBSCOH1_RS00785	400.32	106.43	80.4	85.97	0.684202	0.0831693	0.0426248	0.0245318	2.29665
GBSCOH1_RS03300	262.83	37.89	38.27	47.64	0.449213	0.029609	0.0202892	0.0135942	2.29564
GBSCOH1_RS02595	15.58	3.39	2.53	3.2	0.0266284	0.0026491	0.0013413	0.000913131	2.29556
GBSCOH1_RS08900	94.15	48.05	25.17	24.29	0.160915	0.0375485	0.0133441	0.00693123	2.29496
GBSCOH1_RS01700	243.66	102.02	63.05	59.05	0.416449	0.0797232	0.0334265	0.0168501	2.2948
GBSCOH1_RS09850	74.49	13.91	9.21	14.94	0.127314	0.0108699	0.00488276	0.00426318	2.29313
GBSCOH1_RS00420	454.85	88.59	78.87	88.98	0.777402	0.0692283	0.0418136	0.0253907	2.29205
lepB_3	117.6	18.16	17.93	21.59	0.200995	0.0141911	0.00950575	0.00616078	2.29171
GBSCOH1_RS10455	17.77	49.05	12.93	7.15	0.0303714	0.0383299	0.00685495	0.00204028	2.28952
mutL	148.22	73.42	49.41	36.63	0.253329	0.0573738	0.0261951	0.0104525	2.28831
rfbD	288.65	149.41	111.35	71.22	0.493343	0.116756	0.0590332	0.0203229	2.28827
GBSCOH1_RS05725	329.43	867.2	381.68	123.65	0.563042	0.67767	0.202351	0.0352839	2.28795
GBSCOH1_RS10195	91.97	26.47	17.43	20.18	0.157189	0.0206849	0.00924067	0.00575843	2.28776
GBSCOH1_RS07885	36.62	39.04	17.44	11.22	0.0625887	0.0305077	0.00924597	0.00320166	2.28759
parE	105.36	24.53	19.29	21.61	0.180075	0.0191689	0.0102268	0.00616649	2.28729
GBSCOH1_RS05610	68.03	11.57	8.61	13.09	0.116273	0.00904133	0.00456467	0.00373528	2.28712
GBSCOH1_RS04425	331.94	76.64	67.12	67.11	0.567332	0.0598901	0.0355843	0.0191501	2.28684
GBSCOH1_RS08115	322.99	50.54	46.96	59.46	0.552035	0.0394943	0.0248963	0.0169671	2.28632
GBSCOH1_RS08320	178.17	35.44	28.22	35.06	0.304517	0.0276945	0.0149611	0.0100045	2.28335
GBSCOH1_RS06300	207.94	45.38	38.42	41.47	0.355398	0.035462	0.0203687	0.0118336	2.28304
GBSCOH1_RS05320	343.49	273.93	146.5	95.91	0.587072	0.214062	0.0776682	0.0273682	2.28112
GBSCOH1_RS07325	370.74	177.81	128.41	89.32	0.633646	0.138949	0.0680777	0.0254878	2.28023
GBSCOH1_RS01805	58.66	13.64	10.37	11.93	0.100258	0.0106589	0.00549775	0.00340427	2.27805
GBSCOH1_RS01615	292.49	153.18	96.37	72.71	0.499906	0.119702	0.0510914	0.020748	2.2775
GBSCOH1_RS09795	2177.5	1425.57	745.39	580.51	3.72165	1.11401	0.395175	0.16565	2.27732
GBSCOH1_RS08445	177.93	116.89	63.97	47.06	0.304107	0.0913433	0.0339143	0.0134287	2.27452
GBSCOH1_RS00990	105.52	18.72	15.23	19.96	0.180348	0.0146287	0.00807432	0.00569565	2.27435
GBSCOH1_RS03740	138.65	22.78	23.29	25.1	0.236972	0.0178013	0.0123474	0.00716237	2.27322
rpoD	377.92	402.6	157.83	115.27	0.645918	0.31461	0.0836749	0.0328927	2.27304
GBSCOH1_RS06660	399.75	172.85	74.83	98.69	0.683228	0.135073	0.0396718	0.0281615	2.273
GBSCOH1_RS02925	223.3	68.73	46.36	48.53	0.381651	0.0537088	0.0245782	0.0138482	2.27095
GBSCOH1_RS02250	76.65	14.45	11.92	14.6	0.131005	0.0112919	0.00631949	0.00416616	2.2705
GBSCOH1_RS02855	877.84	824.95	483.92	248.11	1.50035	0.644654	0.256554	0.070799	2.27033
GBSCOH1_RS09045	898.32	815.35	593.39	245.93	1.53535	0.637152	0.314591	0.0701769	2.27017
GBSCOH1_RS10935	133.5	75.36	49.96	33.17	0.22817	0.0588898	0.0264867	0.00946517	2.26879
GBSCOH1_RS05830	354.06	362.78	180.79	103.66	0.605138	0.283493	0.0958474	0.0295797	2.26873
GBSCOH1_RS09000	97.93	28.82	23.11	20.6	0.167376	0.0225213	0.012252	0.00587828	2.26832
GBSCOH1_RS05880	241.98	84.97	56.98	53.92	0.413577	0.0663995	0.0302084	0.0153863	2.26717
GBSCOH1_RS08950	197.04	33.63	32.7	35.86	0.336769	0.02628	0.0173362	0.0102328	2.26654
rpiA	1008.88	279.41	248.16	206.19	1.72432	0.218344	0.131564	0.058837	2.26528
GBSCOH1_RS08020	124	104.86	50.25	34.76	0.211933	0.0819425	0.0266405	0.00991888	2.2648
GBSCOH1_RS07535	55.94	6	7.94	8.85	0.0956092	0.00468868	0.00420946	0.00252538	2.26455
dnaG	243.77	123.87	60.6	60.82	0.416637	0.0967978	0.0321276	0.0173552	2.26403
GBSCOH1_RS05220	292.34	127	93.67	67.22	0.49965	0.0992437	0.04966	0.0191815	2.26313
purR	976.79	440.34	253.47	232.74	1.66947	0.344102	0.134379	0.0664131	2.263
GBSCOH1_RS01870	401.51	149.17	96.18	90.49	0.686236	0.116568	0.0509907	0.0258216	2.26295
GBSCOH1_RS09020	209.14	129.99	66.38	54.2	0.357449	0.10158	0.0351919	0.0154662	2.2625
GBSCOH1_RS08335	15.57	7.85	5.89	3.69	0.0266113	0.00613435	0.00312263	0.00105295	2.2624
GBSCOH1_RS06095	128.97	44.33	31.18	28.24	0.220428	0.0346415	0.0165303	0.00805838	2.26151
GBSCOH1_RS04625	276.59	32.54	32.16	45.87	0.472731	0.0254283	0.0170499	0.0130892	2.26012
GBSCOH1_RS01685	464.66	175.95	122.43	103.83	0.794168	0.137495	0.0649073	0.0296282	2.25967
GBSCOH1_RS01565	24.58	11.31	8.14	5.71	0.0420106	0.00883816	0.00431549	0.00162937	2.25913
GBSCOH1_RS00455	1931.93	1137.2	961.64	464.93	3.30194	0.888661	0.509822	0.132669	2.258
htpX	593.26	334.19	226.35	144.71	1.01396	0.261152	0.120001	0.0412935	2.25694
GBSCOH1_RS03035	249.46	56.05	41.88	49.03	0.426362	0.0438001	0.022203	0.0139909	2.25633
murA	409.02	98.07	82.15	80.45	0.699072	0.0766364	0.0435525	0.0229567	2.25558
GBSCOH1_RS08000	152.5	74.2	54.83	35.57	0.260644	0.0579833	0.0290686	0.01015	2.25503
GBSCOH1_RS08545	271.75	59.54	47.71	52.6	0.464458	0.0465273	0.0252939	0.0150096	2.25487
ftsE	581.15	384.94	212.87	149.83	0.993266	0.30081	0.112855	0.0427545	2.25457
secG	119.67	43.03	30.46	26.19	0.204533	0.0336256	0.0161486	0.0074734	2.25408
dhaQ	102.38	21.03	16.06	19.59	0.174982	0.0164338	0.00851435	0.00559007	2.25298
coaB	29.6	5.38	4.83	5.4	0.0505905	0.00420418	0.00256067	0.00154091	2.25106
GBSCOH1_RS01335	3040.45	846.04	655.02	619.02	5.19655	0.661135	0.347265	0.176639	2.25006
GBSCOH1_RS06975	57.06	22.61	10.09	13.34	0.0975235	0.0176685	0.0053493	0.00380661	2.24894
GBSCOH1_RS10855	149.74	31.72	27.93	28.23	0.255926	0.0247875	0.0148073	0.00805552	2.24857
proB	265.88	83.6	62.95	55.63	0.454426	0.0653289	0.0333735	0.0158742	2.24785
GBSCOH1_RS05895	114.71	75.27	39.31	29.41	0.196055	0.0588195	0.0208405	0.00839224	2.24718
GBSCOH1_RS04235	630.3	580.59	389.43	169.38	1.07727	0.4537	0.20646	0.0483331	2.24677
GBSCOH1_RS05340	83.41	12.53	13.19	14.24	0.142559	0.00979152	0.00699279	0.00406343	2.24633
GBSCOH1_RS08255	487.54	308.15	208.08	120.33	0.833274	0.240803	0.110315	0.0343366	2.24629
GBSCOH1_RS05225	276.01	97.08	78.11	58.64	0.471739	0.0758628	0.0414107	0.0167331	2.24617
GBSCOH1_RS07645	456.41	307.82	168.75	116.39	0.780068	0.240545	0.0894643	0.0332123	2.24263
GBSCOH1_RS03640	421.95	66.23	65.45	72.88	0.721171	0.0517552	0.0346989	0.0207966	2.2425
GBSCOH1_RS03905	78.43	15.85	12.15	14.72	0.134048	0.0123859	0.00644143	0.0042004	2.24152
GBSCOH1_RS08275	259.83	249.75	116.03	72.84	0.444086	0.195166	0.0615143	0.0207851	2.24081
recX	19.29	3.41	4.14	3.33	0.0329693	0.00266473	0.00219486	0.000950227	2.23945
GBSCOH1_RS08170	153.65	28.16	23.12	27.9	0.262609	0.0220055	0.0122573	0.00796136	2.23876
GBSCOH1_RS02775	439.18	639.71	398.74	130.17	0.75062	0.499899	0.211395	0.0371444	2.23782
GBSCOH1_RS00770	47.72	13.79	10.16	9.69	0.0815601	0.0107761	0.00538641	0.00276507	2.2377
GBSCOH1_RS07005	353.82	211.58	132.13	85.91	0.604727	0.165338	0.0700499	0.0245147	2.2368
GBSCOH1_RS08695	279.79	80.59	56.08	57.04	0.4782	0.0629768	0.0297313	0.0162766	2.23647
GBSCOH1_RS02660	49.36	24.4	18.64	11.22	0.0843631	0.0190673	0.00988216	0.00320166	2.23587
GBSCOH1_RS08195	85.39	24.29	20.62	16.96	0.145943	0.0189813	0.0109319	0.00483959	2.23557
GBSCOH1_RS10020	101.51	19.14	10.24	19.35	0.173495	0.0149569	0.00542882	0.00552159	2.23482
GBSCOH1_RS08080	99.58	88.33	31.49	27.92	0.170196	0.0690252	0.0166947	0.00796707	2.23233
GBSCOH1_RS02840	468.9	514.14	266.63	132.11	0.801415	0.401773	0.141356	0.037698	2.23188
rpsB	2573.75	836.79	629.23	530.43	4.3989	0.653907	0.333592	0.15136	2.23096
GBSCOH1_RS04075	12.68	7.16	6.52	2.89	0.0216719	0.00559516	0.00345663	0.000824671	2.23041
GBSCOH1_RS06615	69.37	13.87	11.4	12.69	0.118563	0.0108387	0.00604381	0.00362113	2.23001
xerD	273.49	250.38	99.5	76.05	0.467432	0.195659	0.0527508	0.0217011	2.22995
GBSCOH1_RS02645	129.86	44.84	32.26	27.21	0.221949	0.0350401	0.0171029	0.00776446	2.22968
GBSCOH1_RS04805	550.96	242.71	160.05	123	0.941667	0.189665	0.0848519	0.0350985	2.22938
GBSCOH1_RS04965	292.77	63.75	45.48	55.39	0.500385	0.0498172	0.0241116	0.0158057	2.22925
GBSCOH1_RS04450	54.27	44.14	17.1	14.72	0.092755	0.034493	0.00906571	0.0042004	2.2289
GBSCOH1_RS02400	32.25	12.7	5.64	7.33	0.0551197	0.00992437	0.00299009	0.00209164	2.22859
GBSCOH1_RS09610	510.3	224.34	151.59	113.19	0.872174	0.17531	0.0803668	0.0322991	2.22696
mscL	222.64	190.85	112.99	57.9	0.380523	0.149139	0.0599026	0.016522	2.22403
GBSCOH1_RS05490	188.78	161.27	85.61	49.56	0.322651	0.126024	0.0453869	0.0141421	2.22262
GBSCOH1_RS05010	139.37	31.33	25.48	25.92	0.238203	0.0244827	0.0135084	0.00739636	2.22215
GBSCOH1_RS08855	403.89	495.42	220.72	116.9	0.690304	0.387144	0.117017	0.0333578	2.22094
GBSCOH1_RS08155	151.61	53.54	38.41	31.51	0.259123	0.0418386	0.0203634	0.00899148	2.21981
GBSCOH1_RS03290	272.76	36.15	38.68	43.58	0.466185	0.0282493	0.0205065	0.0124357	2.21924
truB	138.88	41.17	29.22	27.77	0.237365	0.0321721	0.0154912	0.00792426	2.21912
GBSCOH1_RS03665	214.42	47.31	34.72	40	0.366474	0.0369702	0.0184071	0.0114141	2.21907
GBSCOH1_RS05005	78.8	23.59	12.54	16.29	0.13468	0.0184343	0.00664819	0.00464841	2.21838
GBSCOH1_RS04890	339.16	98.78	72.91	67.18	0.579672	0.0771913	0.0386539	0.01917	2.21827
GBSCOH1_RS10930	159.52	79.53	52.76	36.01	0.272642	0.0621484	0.0279712	0.0102756	2.21784
ugpC	814.69	454.64	231.03	193.4	1.39242	0.355277	0.122483	0.0551873	2.21467
GBSCOH1_RS01005	284.31	230.45	134.85	72.04	0.485925	0.180084	0.0714919	0.0205569	2.21317
GBSCOH1_RS10120	50.07	40.1	20.22	12.86	0.0855766	0.031336	0.0107198	0.00366964	2.21293
GBSCOH1_RS07000	407.58	121.12	84.73	80.77	0.696611	0.0946488	0.0449203	0.023048	2.21102
glgB	734.27	393.8	204.91	171.11	1.25497	0.307734	0.108635	0.0488268	2.20955
GBSCOH1_RS01320	431.25	150.09	95.56	89.11	0.737066	0.117287	0.050662	0.0254278	2.20829
GBSCOH1_RS00720	411.84	137.16	85.8	84.35	0.703892	0.107183	0.0454876	0.0240696	2.20755
GBSCOH1_RS09975	174.97	15.25	15.3	25.22	0.299048	0.0119171	0.00811143	0.00719661	2.20688
GBSCOH1_RS05745	452.5	624.46	256.86	132.96	0.773385	0.487982	0.136177	0.0379406	2.20642
GBSCOH1_RS00450	896.75	578.35	408.67	209.22	1.53267	0.45195	0.21666	0.0597016	2.20535
GBSCOH1_RS00715	460.15	136.3	103.76	89.53	0.78646	0.106511	0.0550093	0.0255477	2.20506
GBSCOH1_RS01285	315.35	200.44	90.4	76.98	0.538977	0.156633	0.0479263	0.0219665	2.20434
GBSCOH1_RS08980	129.7	28.65	14.33	24.72	0.221675	0.0223884	0.00759717	0.00705393	2.20354
GBSCOH1_RS09940	81.62	13.78	14.22	13.51	0.1395	0.0107683	0.00753886	0.00385512	2.20294
GBSCOH1_RS04055	305.92	187.75	123.73	70.9	0.52286	0.146717	0.0655965	0.0202316	2.20291
plsY	247.97	41.53	35.88	41.74	0.423815	0.0324535	0.0190221	0.0119106	2.2021
GBSCOH1_RS07285	147.59	24.8	23.32	24.62	0.252252	0.0193799	0.0123633	0.0070254	2.20185
GBSCOH1_RS09635	140.76	69.51	39.93	31.48	0.240578	0.0543183	0.0211692	0.00898292	2.20103
GBSCOH1_RS04230	336.32	157.12	82.71	74.93	0.574818	0.122781	0.0438494	0.0213815	2.20018
gshB	122.92	37.02	23.98	24.22	0.210087	0.0289291	0.0127132	0.00691126	2.19858
rseP	259.4	201	101.4	64.77	0.443351	0.157071	0.0537581	0.0184823	2.19789
GBSCOH1_RS08895	128.6	58.09	29.04	28.47	0.219795	0.0453942	0.0153958	0.00812401	2.19688
GBSCOH1_RS09605	107.67	66.88	26.69	26.21	0.184023	0.0522631	0.0141499	0.00747911	2.19624
GBSCOH1_RS10200	124.57	21.43	17.48	21.04	0.212907	0.0167464	0.00926717	0.00600383	2.19569
folE	160.15	159.43	85.15	41.88	0.273719	0.124586	0.045143	0.0119506	2.19566
GBSCOH1_RS07580	466.15	302.01	127.85	113.7	0.796715	0.236005	0.0677808	0.0324447	2.19565
ruvB	223.07	28.55	31.44	34.08	0.381258	0.0223103	0.0166682	0.00972484	2.19479
GBSCOH1_RS03925	22	5.27	4.3	3.99	0.0376011	0.00411822	0.00227968	0.00113856	2.19401
GBSCOH1_RS03060	1211.54	547.37	461.27	251.54	2.07069	0.42774	0.244546	0.0717778	2.19244
GBSCOH1_RS09645	15.82	11.5	6.66	3.8	0.0270386	0.00898663	0.00353086	0.00108434	2.1913
GBSCOH1_RS04995	138.98	82.93	44.89	32.19	0.237536	0.0648053	0.0237988	0.00918552	2.19128
GBSCOH1_RS08305	39.49	20.23	11.63	8.78	0.0674939	0.0158087	0.00616575	0.0025054	2.19106
GBSCOH1_RS07370	53.16	24.83	12.37	11.75	0.0908578	0.0194033	0.00655806	0.0033529	2.19016
nrdR	192.83	50.78	38.2	35.82	0.329573	0.0396818	0.0202521	0.0102214	2.18965
GBSCOH1_RS05835	510.08	310.66	200.64	116.1	0.871798	0.242764	0.106371	0.0331295	2.18959
GBSCOH1_RS03890	31.9	18.78	10	7.36	0.0545215	0.0146756	0.00530159	0.0021002	2.18935
GBSCOH1_RS07425	125.38	47.56	23.3	26.45	0.214292	0.0371656	0.0123527	0.0075476	2.18855
GBSCOH1_RS03680	309.13	83.07	65.62	57.18	0.528346	0.0649148	0.034789	0.0163165	2.18729
GBSCOH1_RS06835	162.8	41.5	31.58	29.88	0.278248	0.03243	0.0167424	0.00852636	2.18714
GBSCOH1_RS08250	115.36	144.26	73.54	31.49	0.197166	0.112731	0.0389879	0.00898578	2.18644
GBSCOH1_RS06530	235.18	54.91	43.1	42.12	0.401955	0.0429092	0.0228498	0.0120191	2.18605
GBSCOH1_RS08710	833.36	494.36	394.78	183.14	1.42433	0.386316	0.209296	0.0522596	2.18557
GBSCOH1_RS08310	28.03	5.28	3.85	4.82	0.0479072	0.00412604	0.00204111	0.0013754	2.18524
GBSCOH1_RS07895	146.55	101.96	40.64	36.01	0.250474	0.0796763	0.0215456	0.0102756	2.18487
pcrA	135.01	19.55	17.77	21.35	0.230751	0.0152773	0.00942092	0.00609229	2.18463
thiI	286.18	162	84.24	65.19	0.489121	0.126594	0.0446606	0.0186022	2.1846
GBSCOH1_RS10890	117.49	44.82	30.55	23.77	0.200807	0.0350244	0.0161963	0.00678285	2.18401
GBSCOH1_RS06920	108.25	27.41	23.76	19.42	0.185014	0.0214194	0.0125966	0.00554156	2.1823
GBSCOH1_RS03815	106.11	58.59	35.11	23.58	0.181357	0.0457849	0.0186139	0.00672863	2.18215
GBSCOH1_RS04040	47.24	22.74	18.17	9.83	0.0807397	0.0177701	0.00963298	0.00280502	2.17984
GBSCOH1_RS06310	163.99	25.16	22.67	26.11	0.280282	0.0196612	0.0120187	0.00745058	2.17968
GBSCOH1_RS10740	12	16.25	6.03	3.42	0.0205097	0.0126985	0.00319686	0.000975908	2.17947
GBSCOH1_RS02405	151.17	46.22	26.36	29.46	0.258371	0.0361185	0.013975	0.00840651	2.17831
GBSCOH1_RS01590	604.17	111.93	76.65	103.21	1.03261	0.0874673	0.0406367	0.0294513	2.17827
GBSCOH1_RS01380	627.58	304.13	166.51	135.93	1.07262	0.237661	0.0882767	0.0387881	2.17743
GBSCOH1_RS05425	219.19	97.06	59.91	45.91	0.374626	0.0758472	0.0317618	0.0131006	2.17732
glnA	1639.29	870.6	474.99	362.32	2.80177	0.680327	0.25182	0.103389	2.17708
GBSCOH1_RS10650	177.56	186.96	74.87	47.28	0.303475	0.146099	0.039693	0.0134915	2.17695
GBSCOH1_RS08280	420.99	173.13	100.41	87.19	0.71953	0.135292	0.0532332	0.02488	2.17609
GBSCOH1_RS04460	149.33	18.41	18.08	22.3	0.255226	0.0143864	0.00958527	0.00636338	2.17552
GBSCOH1_RS05280	137.07	54.94	28.12	28.44	0.234272	0.0429327	0.0149081	0.00811545	2.17163
radA	187.16	29.5	26.25	29.66	0.319882	0.0230527	0.0139167	0.00846358	2.1712
GBSCOH1_RS02915	412.62	80.7	74.22	68.34	0.705225	0.0630627	0.0393484	0.019501	2.1711
GBSCOH1_RS02735	144.39	159.37	55.91	39.08	0.246783	0.124539	0.0296412	0.0111516	2.17074
GBSCOH1_RS06280	257.42	142.59	75.14	57.08	0.439967	0.111426	0.0398361	0.016288	2.17009
GBSCOH1_RS08670	236.63	61.45	47.7	42.46	0.404434	0.0480199	0.0252886	0.0121161	2.16988
GBSCOH1_RS05270	126.12	150.72	52.36	34.73	0.215557	0.11778	0.0277591	0.00991032	2.16971
GBSCOH1_RS07430	218.59	95.1	52.57	45.64	0.373601	0.0743156	0.0278704	0.0130235	2.16927
GBSCOH1_RS09630	94.35	22.03	15.42	16.67	0.161257	0.0172153	0.00817505	0.00475684	2.16755
GBSCOH1_RS05465	117.7	37.76	30.61	21.95	0.201166	0.0295074	0.0162282	0.00626351	2.16737
GBSCOH1_RS04880	286.76	185.19	83.24	66.7	0.490113	0.144716	0.0441304	0.0190331	2.16732
GBSCOH1_RS09410	26.02	8	5.35	4.91	0.0444718	0.00625157	0.00283635	0.00140108	2.16727
lacA	166.53	6.88	9.44	18.55	0.284623	0.00537635	0.0050047	0.0052933	2.16641
GBSCOH1_RS07265	80	9.87	10.86	11.63	0.136731	0.00771288	0.00575752	0.00331866	2.16545
GBSCOH1_RS03580	38.95	5.4	5	5.92	0.066571	0.00421981	0.00265079	0.00168929	2.16503
GBSCOH1_RS04520	79.35	4.94	4.88	10.02	0.13562	0.00386035	0.00258717	0.00285924	2.16487
GBSCOH1_RS08470	94.17	63.27	24.25	22.4	0.16095	0.0494421	0.0128563	0.00639191	2.16447
GBSCOH1_RS01750	189.28	130.97	86.08	42.68	0.323506	0.102346	0.0456361	0.0121789	2.16442
GBSCOH1_RS08380	47.13	17.45	11.03	9.28	0.0805517	0.0136362	0.00584765	0.00264808	2.16377
GBSCOH1_RS02130	93.3	16.83	8.58	16.03	0.159463	0.0131517	0.00454876	0.00457421	2.16349
GBSCOH1_RS01865	173.3	52.36	31.74	32.75	0.296194	0.0409165	0.0168272	0.00934532	2.16339
GBSCOH1_RS07050	21.42	3.74	3.1	3.46	0.0366098	0.00292261	0.00164349	0.000987323	2.16318
GBSCOH1_RS02285	564.49	283.79	135.28	122.63	0.964792	0.221767	0.0717199	0.0349929	2.16306
GBSCOH1_RS00930	231.24	51.31	37.95	39.82	0.395221	0.040096	0.0201195	0.0113628	2.16182
GBSCOH1_RS07420	54.56	16.71	8.38	10.53	0.0932506	0.013058	0.00444273	0.00300477	2.16129
GBSCOH1_RS03870	393.07	39.9	45.26	54.2	0.671811	0.0311797	0.023995	0.0154662	2.16119
GBSCOH1_RS04105	266.14	153.62	60.05	60.64	0.45487	0.120046	0.031836	0.0173038	2.15955
gyrB	681.61	94.72	87.65	102.6	1.16497	0.0740186	0.0464684	0.0292773	2.15791
GBSCOH1_RS00570	1133.99	526.85	459.09	224.56	1.93815	0.411705	0.243391	0.0640789	2.15748
GBSCOH1_RS02540	655.73	468.68	285.46	148.68	1.12073	0.366248	0.151339	0.0424263	2.1574
ezrA	663.89	247.23	135.58	131.67	1.13468	0.193197	0.0718789	0.0375725	2.15696
GBSCOH1_RS02835	655.82	555.38	297.31	156.41	1.12089	0.434	0.157621	0.0446321	2.15638
pgsA	356.64	61.41	42.2	57.88	0.609547	0.0479886	0.0223727	0.0165163	2.15416
GBSCOH1_RS09800	477.04	158.29	118.14	88.72	0.815328	0.123695	0.0626329	0.0253165	2.15392
msrB	117.02	17.81	13.01	18.33	0.200003	0.0139176	0.00689736	0.00523053	2.15332
GBSCOH1_RS07585	270.58	126.36	74.19	55.66	0.462459	0.0987436	0.0393325	0.0158828	2.15268
GBSCOH1_RS11030	135.9	147.34	51.45	35.71	0.232272	0.115138	0.0272767	0.01019	2.15262
GBSCOH1_RS03885	29.24	4.75	4.29	4.53	0.0499752	0.00371187	0.00227438	0.00129265	2.15199
GBSCOH1_RS02785	75.19	39.63	18.3	16.28	0.12851	0.0309687	0.0097019	0.00464555	2.15107
pepA	218.81	54.98	41	37.96	0.373977	0.0429639	0.0217365	0.010832	2.14852
GBSCOH1_RS02600	100.69	28.78	24.74	17.69	0.172093	0.02249	0.0131161	0.0050479	2.14837
galE	461.04	174.94	109.14	89.24	0.787981	0.136706	0.0578615	0.0254649	2.14722
GBSCOH1_RS08850	31.02	13	8.76	6.07	0.0530175	0.0101588	0.00464419	0.00173209	2.14541
GBSCOH1_RS00945	330.72	127.19	79.85	63.88	0.565246	0.0993922	0.0423332	0.0182284	2.14421
rlmD	112.1	23.89	18.62	18.53	0.191594	0.0186688	0.00987155	0.0052876	2.14386
GBSCOH1_RS00985	67.68	16.99	11.97	11.73	0.115675	0.0132768	0.006346	0.00334719	2.14368
GBSCOH1_RS05435	39.58	8.93	4.83	6.89	0.0676477	0.00697832	0.00256067	0.00196608	2.14282
lepB_1	435.87	192.54	130.33	85.9	0.744962	0.15046	0.0690956	0.0245119	2.14263
GBSCOH1_RS01980	57.43	4.04	3.11	7.41	0.0981558	0.00315704	0.00164879	0.00211447	2.14195
GBSCOH1_RS01015	475.93	371	275.51	105.12	0.81343	0.289917	0.146064	0.0299963	2.14132
GBSCOH1_RS01050	226.58	106.44	49.22	47.04	0.387257	0.0831772	0.0260944	0.013423	2.13994
GBSCOH1_RS05505	178.87	32.95	32.04	27.74	0.305714	0.0257487	0.0169863	0.0079157	2.13922
GBSCOH1_RS04570	118.06	39.92	24.09	22.05	0.201781	0.0311953	0.0127715	0.00629204	2.13781
GBSCOH1_RS06840	204.02	30.38	29.41	30.11	0.348698	0.0237403	0.015592	0.00859199	2.13733
rsmD	408.06	43.07	52.33	54.35	0.697431	0.0336569	0.0277432	0.015509	2.13673
GBSCOH1_RS05500	182.76	62.54	41.69	33.79	0.312362	0.0488717	0.0221023	0.00964209	2.13664
GBSCOH1_RS04810	42.61	45.45	19.67	10.62	0.0728264	0.0355167	0.0104282	0.00303045	2.1353
gpsB	387.08	28.05	34.95	46.94	0.661573	0.0219196	0.018529	0.0133945	2.13171
GBSCOH1_RS09050	918.98	574.68	413.64	191.21	1.57066	0.449082	0.219295	0.0545624	2.13168
GBSCOH1_RS06285	189.12	57.43	35.1	33.96	0.323232	0.0448785	0.0186086	0.0096906	2.12835
GBSCOH1_RS08755	109.24	44.08	28.31	20.76	0.186706	0.0344462	0.0150088	0.00592394	2.12769
prmC	110.52	41.61	20.66	21.26	0.188894	0.032516	0.0109531	0.00606661	2.12699
GBSCOH1_RS08865	235.38	98.26	60.83	45.16	0.402297	0.0767849	0.0322496	0.0128866	2.12628
GBSCOH1_RS06175	172.87	40.75	29.86	28.66	0.295459	0.0318439	0.0158305	0.00817823	2.12607
gatA	436.87	331.05	210.08	95.35	0.746671	0.258698	0.111376	0.0272084	2.12572
GBSCOH1_RS02935	699.85	270.09	164.83	131.97	1.19614	0.211061	0.0873861	0.0376581	2.12531
GBSCOH1_RS07905	216.56	85.16	41.91	41.93	0.370131	0.066548	0.022219	0.0119649	2.1242
GBSCOH1_RS04865	28.9	9.77	6.66	5.21	0.0493941	0.00763473	0.00353086	0.00148669	2.12314
GBSCOH1_RS01155	17.04	4.46	1.94	3.05	0.0291237	0.00348525	0.00102851	0.000870328	2.12299
GBSCOH1_RS04525	93.28	9.54	10.97	12.16	0.159428	0.007455	0.00581584	0.0034699	2.12286
GBSCOH1_RS04945	167.65	43.79	30.27	28.48	0.286537	0.0342195	0.0160479	0.00812686	2.12277
GBSCOH1_RS05460	220.71	122.55	70.6	45.17	0.377224	0.0957663	0.0374292	0.0128894	2.12172
GBSCOH1_RS01415	314.03	211.5	95.95	68.8	0.536721	0.165276	0.0508687	0.0196323	2.12084
GBSCOH1_RS02615	128.69	20.93	22.69	18.64	0.219949	0.0163557	0.0120293	0.00531899	2.12
GBSCOH1_RS06810	446.03	666.96	285.27	117.24	0.762327	0.521193	0.151238	0.0334548	2.11973
GBSCOH1_RS06185	1663.69	999.09	725.48	335.99	2.84348	0.780735	0.38462	0.0958759	2.11839
mnmA	228	111.66	69.51	44.76	0.389684	0.0872563	0.0368513	0.0127724	2.11832
GBSCOH1_RS04935	195.16	21.44	16.51	26.83	0.333556	0.0167542	0.00875292	0.00765603	2.11799
GBSCOH1_RS03190	153.86	101.84	52.03	32.99	0.262968	0.0795825	0.0275842	0.00941381	2.11785
GBSCOH1_RS06305	236.23	39.42	35.53	35.01	0.40375	0.0308046	0.0188365	0.00999022	2.11781
GBSCOH1_RS06540	241.91	56.53	43.82	39.27	0.413458	0.0441752	0.0232316	0.0112058	2.11746
GBSCOH1_RS08910	206.35	112.3	62.28	41.94	0.352681	0.0877564	0.0330183	0.0119677	2.11726
GBSCOH1_RS07450	79.3	25.14	15.87	14.08	0.135535	0.0196456	0.00841362	0.00401778	2.11681
GBSCOH1_RS04340	467.13	110.44	87.7	75.66	0.79839	0.0863029	0.0464949	0.0215898	2.11602
GBSCOH1_RS06695	51.05	21.37	13.44	9.61	0.0872515	0.0166995	0.00712533	0.00274225	2.11435
GBSCOH1_RS05920	286.11	152.45	87.9	57.33	0.489002	0.119132	0.0466009	0.0163593	2.11381
glyQ	173.9	52.59	31.05	30.63	0.297219	0.0410963	0.0164614	0.00874037	2.11352
GBSCOH1_RS03810	316.49	93.52	53.31	55.45	0.540925	0.0730809	0.0282628	0.0158228	2.11082
GBSCOH1_RS00415	437.87	55.63	47.91	60.45	0.748381	0.0434719	0.0253999	0.0172496	2.10761
GBSCOH1_RS10140	188.03	158.39	46.58	44.52	0.321369	0.123773	0.0246948	0.0127039	2.1074
GBSCOH1_RS00015	70.53	11.58	9.75	10.32	0.120546	0.00904915	0.00516905	0.00294485	2.10672
GBSCOH1_RS01855	44.99	9.7	6.78	7.13	0.0768942	0.00758003	0.00359448	0.00203457	2.1058
GBSCOH1_RS07630	84.08	94.82	50.55	19.81	0.143704	0.0740967	0.0267995	0.00565285	2.10499
pstC_1	197.4	43.72	33.48	31.11	0.337384	0.0341648	0.0177497	0.00887734	2.10487
GBSCOH1_RS09990	306.32	32.36	32.05	39.78	0.523543	0.0252876	0.0169916	0.0113514	2.10456
GBSCOH1_RS09445	131.43	140.77	71.66	30.73	0.224632	0.110004	0.0379912	0.00876891	2.10412
GBSCOH1_RS08920	80.72	14.46	11.63	12.05	0.137962	0.0112997	0.00616575	0.00343851	2.10381
miaA	93.68	16.11	14.52	13.67	0.160112	0.0125891	0.0076979	0.00390078	2.10314
GBSCOH1_RS01765	14.85	3.47	3.36	2.3	0.0253807	0.00271162	0.00178133	0.000656313	2.10276
GBSCOH1_RS03575	11.6	3.46	2.59	1.95	0.019826	0.0027038	0.00137311	0.000556439	2.10215
rsfS	120.83	86.64	32.09	26.65	0.206515	0.0677045	0.0170128	0.00760467	2.10116
GBSCOH1_RS05955	298.61	222.21	109.14	64.24	0.510366	0.173645	0.0578615	0.0183311	2.09997
GBSCOH1_RS00340	294.26	296.89	172.23	66.44	0.502931	0.232004	0.0913092	0.0189589	2.09945
dnaX	297.2	50.97	40.74	43.63	0.507956	0.0398303	0.0215987	0.01245	2.09873
GBSCOH1_RS05860	88.46	17.39	9.88	13.9	0.15119	0.0135894	0.00523797	0.00396641	2.09856
GBSCOH1_RS08160	182.75	31.14	27.35	26.49	0.312345	0.0243342	0.0144998	0.00755901	2.09822
GBSCOH1_RS02620	205.07	31.05	24.05	29.36	0.350493	0.0242639	0.0127503	0.00837797	2.09817
GBSCOH1_RS02495	74.26	15.74	8.24	11.94	0.126921	0.0123	0.00436851	0.00340712	2.09671
recR	98.34	14.39	12.2	13.79	0.168077	0.011245	0.00646794	0.00393502	2.09612
GBSCOH1_RS03725	161.12	27.46	19.68	23.77	0.275376	0.0214585	0.0104335	0.00678285	2.09495
secE	292.73	32.26	25.66	38.69	0.500316	0.0252095	0.0136039	0.0110403	2.09399
GBSCOH1_RS03020	444.12	410.9	227.15	97.93	0.759063	0.321096	0.120426	0.0279447	2.09307
GBSCOH1_RS02805	67.29	18.43	10.66	11.22	0.115008	0.0144021	0.00565149	0.00320166	2.09052
GBSCOH1_RS08285	299.72	48.45	34.05	43.48	0.512263	0.0378611	0.0180519	0.0124072	2.09024
GBSCOH1_RS01835	201.02	99.7	64.79	37.69	0.343571	0.0779102	0.034349	0.010755	2.08941
GBSCOH1_RS06235	240.2	82.91	50.06	41.68	0.410535	0.0647897	0.0265397	0.0118935	2.08614
phoU_1	396.21	359.64	137.16	89.48	0.677178	0.281039	0.0727166	0.0255334	2.0846
vicK	726.28	296.84	161.91	131.43	1.24131	0.231965	0.085838	0.037504	2.08172
GBSCOH1_RS03510	159.35	62.83	43.4	27.84	0.272351	0.0490983	0.0230089	0.00794424	2.08111
mvaD	198.14	38.99	31.42	29.12	0.338649	0.0304686	0.0166576	0.00830949	2.08025
GBSCOH1_RS09015	252.87	138.67	78.71	48.44	0.43219	0.108363	0.0417288	0.0138225	2.07916
pstB_1	349.31	275.08	105.8	75.67	0.597019	0.21496	0.0560908	0.0215927	2.07872
GBSCOH1_RS05885	202.24	54.18	31.64	32.89	0.345656	0.0423388	0.0167742	0.00938527	2.07827
GBSCOH1_RS02625	171.49	26.83	22.99	23.71	0.2931	0.0209662	0.0121883	0.00676573	2.07813
GBSCOH1_RS02510	53.38	18.34	12.21	9.03	0.0912338	0.0143317	0.00647324	0.00257674	2.07742
GBSCOH1_RS07900	142.8	74.45	30.61	27.87	0.244065	0.0581787	0.0162282	0.0079528	2.07535
GBSCOH1_RS05735	288.81	590.99	257.73	75.85	0.493616	0.461827	0.136638	0.0216441	2.07508
GBSCOH1_RS10115	116.85	65.18	39.49	22.06	0.199713	0.0509347	0.020936	0.00629489	2.07205
GBSCOH1_RS05730	206.22	501.72	213.49	56.14	0.352459	0.392067	0.113184	0.0160197	2.07172
GBSCOH1_RS09695	181.97	47.18	38.81	27.99	0.311012	0.0368686	0.0205755	0.00798704	2.07165
GBSCOH1_RS06815	369.34	501.97	197.66	89	0.631253	0.392263	0.104791	0.0253964	2.07095
codY	659.3	255.84	188.07	111.86	1.12684	0.199925	0.0997069	0.0319196	2.06908
GBSCOH1_RS06470	639.45	204.43	117.62	106.64	1.09291	0.159751	0.0623573	0.0304301	2.06819
trxA	243.35	137.23	81.9	45.83	0.415919	0.107238	0.04342	0.0130777	2.0679
GBSCOH1_RS05940	94.93	31.02	19.41	15.75	0.162249	0.0242405	0.0102904	0.00449432	2.06776
GBSCOH1_RS06485	283.28	237.69	114.85	59.55	0.484165	0.185742	0.0608887	0.0169928	2.06674
GBSCOH1_RS04445	743.13	438.45	244.3	142.04	1.27011	0.342625	0.129518	0.0405316	2.06607
GBSCOH1_RS08665	105.35	14.31	11.87	13.89	0.180058	0.0111825	0.00629298	0.00396356	2.06559
GBSCOH1_RS09710	272.55	216.93	98.79	56.82	0.465826	0.169519	0.0523744	0.0162138	2.06474
GBSCOH1_RS02415	110.96	18.87	13.15	15.64	0.189646	0.0147459	0.00697159	0.00446293	2.064
GBSCOH1_RS02550	89	16.55	16.86	12.25	0.152113	0.0129329	0.00893848	0.00349558	2.06309
GBSCOH1_RS07030	213.39	111.91	72.56	38.81	0.364713	0.0874517	0.0384683	0.0110746	2.06186
GBSCOH1_RS09450	57.38	49.64	16.69	12.52	0.0980704	0.038791	0.00884835	0.00357262	2.06053
GBSCOH1_RS05510	110.98	13.7	12.2	14.09	0.18968	0.0107058	0.00646794	0.00402063	2.06014
GBSCOH1_RS06275	104.35	77.49	33.7	21.37	0.178349	0.0605543	0.0178663	0.006098	2.05998
pepT	683.8	122.92	85.02	96.94	1.16871	0.0960554	0.0450741	0.0276622	2.05933
GBSCOH1_RS07755	158.44	24.85	15.32	22.07	0.270796	0.0194189	0.00812203	0.00629775	2.0593
GBSCOH1_RS10105	121.44	41.31	17.04	20.97	0.207558	0.0322816	0.0090339	0.00598386	2.05812
GBSCOH1_RS05170	567.86	234.15	140.99	98	0.970552	0.182976	0.0747471	0.0279646	2.0573
GBSCOH1_RS00335	199.77	159.64	91.29	40.08	0.341435	0.12475	0.0483982	0.011437	2.05595
GBSCOH1_RS08375	1326.18	547.64	324.11	228.46	2.26663	0.427951	0.17183	0.0651918	2.05477
rpmF	494.24	126.75	79.34	76.02	0.844725	0.0990483	0.0420628	0.0216926	2.05399
GBSCOH1_RS07205	1106.22	307.46	202.58	172.23	1.89068	0.240264	0.1074	0.0491464	2.05398
GBSCOH1_RS07685	599.73	733.91	321.32	135.69	1.02502	0.573511	0.170351	0.0387196	2.05332
GBSCOH1_RS08690	80.84	48.23	18.43	15.82	0.138167	0.0376892	0.00977082	0.00451429	2.05297
GBSCOH1_RS08120	237.26	21	19.72	27.39	0.40551	0.0164104	0.0104547	0.00781583	2.05057
GBSCOH1_RS06895	35.7	5.7	3.37	4.94	0.0610163	0.00445424	0.00178663	0.00140965	2.04975
GBSCOH1_RS01975	96.96	8.86	7.97	11.31	0.165718	0.00692362	0.00422536	0.00322735	2.04964
GBSCOH1_RS00405	22.32	5.21	2.3	3.47	0.038148	0.00407134	0.00121936	0.000990176	2.0495
GBSCOH1_RS07150	512.85	103.3	81.65	72	0.876532	0.0807234	0.0432875	0.0205454	2.0467
GBSCOH1_RS09665	55.75	8.39	9.01	7.08	0.0952845	0.00655634	0.00477673	0.0020203	2.04579
rexB	127.72	61.64	30.88	22.83	0.218291	0.0481684	0.0163713	0.00651462	2.04465
GBSCOH1_RS05385	101.68	50.58	30.2	17.92	0.173785	0.0395256	0.0160108	0.00511353	2.0438
glgP	451.85	423.86	193.65	94.43	0.772274	0.331224	0.102665	0.0269459	2.04363
GBSCOH1_RS06250	186.69	51.38	31.57	28.71	0.319079	0.0401507	0.0167371	0.00819249	2.04283
GBSCOH1_RS04440	368.27	63.25	48.21	49.67	0.629425	0.0494265	0.025559	0.0141735	2.04129
GBSCOH1_RS06345	530.89	123.38	94.45	76.48	0.907365	0.0964149	0.0500735	0.0218238	2.04078
GBSCOH1_RS02575	146.77	31.73	19.32	21.34	0.25085	0.0247953	0.0102427	0.00608944	2.0407
dnaI	403.34	280.02	112.19	79.39	0.689364	0.218821	0.0594785	0.0226542	2.03891
GBSCOH1_RS09860	407.77	145.59	70.01	67.77	0.696936	0.113771	0.0371164	0.0193384	2.03822
GBSCOH1_RS05740	178.76	388.11	129.58	46.16	0.305526	0.303287	0.068698	0.0131719	2.03759
GBSCOH1_RS07740	126.32	29.92	20.12	18.43	0.215898	0.0233809	0.0106668	0.00525906	2.03711
GBSCOH1_RS00940	139.93	55.07	31.8	23.24	0.23916	0.0430343	0.016859	0.00663161	2.037
GBSCOH1_RS06430	66.75	21.39	13.57	10.47	0.114085	0.0167151	0.00719425	0.00298765	2.03635
GBSCOH1_RS01420	298.11	110.96	62.94	48.9	0.509511	0.0867093	0.0333682	0.0139538	2.03576
GBSCOH1_RS05210	64.83	57.54	29.87	13.01	0.110803	0.0449644	0.0158358	0.00371245	2.03495
GBSCOH1_RS00690	36.53	14.6	8.47	6.06	0.0624348	0.0114091	0.00449044	0.00172924	2.0345
GBSCOH1_RS01745	137.13	59.16	34.24	23.13	0.234374	0.0462304	0.0181526	0.00660022	2.03411
GBSCOH1_RS06505	79.03	15.74	10.37	11.06	0.135073	0.0123	0.00549775	0.00315601	2.03379
GBSCOH1_RS06825	299.56	258.6	85.39	62.62	0.51199	0.202082	0.0452703	0.0178688	2.03293
GBSCOH1_RS00810	76.15	20.35	15.57	11.17	0.130151	0.0159024	0.00825457	0.0031874	2.03275
GBSCOH1_RS05000	133.5	54.12	27.21	22.48	0.22817	0.0422919	0.0144256	0.00641474	2.03197
GBSCOH1_RS05395	563.94	191.81	92.27	91.59	0.963852	0.149889	0.0489177	0.0261355	2.03072
GBSCOH1_RS09660	185.58	22.16	18.23	22.4	0.317182	0.0173169	0.00966479	0.00639191	2.02793
GBSCOH1_RS04015	33.04	3.74	3.94	3.83	0.0564699	0.00292261	0.00208883	0.0010929	2.02727
GBSCOH1_RS01710	395.61	56.6	45.81	49.69	0.676152	0.0442299	0.0242866	0.0141792	2.0266
GBSCOH1_RS09010	167.59	80.87	46.66	28.57	0.286435	0.0631956	0.0247372	0.00815254	2.02519
GBSCOH1_RS03155	135.87	33.85	19.52	19.96	0.232221	0.026452	0.0103487	0.00569565	2.024
metG	533.28	276.05	158.21	92.13	0.91145	0.215718	0.0838764	0.0262896	2.02335
smc	143.7	21.31	15.54	18.3	0.245603	0.0166526	0.00823867	0.00522197	2.02309
GBSCOH1_RS07665	244.98	79.18	45.6	37.98	0.418705	0.0618749	0.0241752	0.0108377	2.02148
GBSCOH1_RS00710	368.89	85.47	65.18	51.36	0.630484	0.0667902	0.0345557	0.0146557	2.02006
GBSCOH1_RS04035	25.22	14.38	9.04	4.38	0.0431045	0.0112372	0.00479263	0.00124985	2.01974
GBSCOH1_RS00055	124.2	28.09	15.91	17.72	0.212275	0.0219508	0.00843482	0.00505646	2.0181
GBSCOH1_RS01170	282.2	134.91	69.04	48.04	0.482319	0.105425	0.0366022	0.0137084	2.01751
GBSCOH1_RS03770	68.39	8.34	6.84	8.15	0.116888	0.00651726	0.00362629	0.00232563	2.01712
GBSCOH1_RS02980	300.71	66.66	50.22	41.24	0.513955	0.0520912	0.0266246	0.011768	2.01606
pstA_1	208.47	84.23	42.08	34.18	0.356304	0.0658212	0.0223091	0.00975338	2.01578
serC	85.64	23.47	16.51	12.39	0.146371	0.0183405	0.00875292	0.00353553	2.01529
rsmH	406.39	65.95	54.17	51.42	0.694577	0.0515364	0.0287187	0.0146729	2.01507
GBSCOH1_RS04160	873.09	248.93	151.09	129.3	1.49223	0.194525	0.0801017	0.0368962	2.01419
fusA	2712.28	1838.7	1309.14	476.18	4.63566	1.43685	0.694052	0.13588	2.01143
GBSCOH1_RS10015	299.12	44.73	30.04	37.73	0.511238	0.0349541	0.015926	0.0107664	2.01068
dnaB	577.83	233.26	103.97	94.92	0.987592	0.18228	0.0551206	0.0270857	2.00943
aphA	734.5	442.63	218.66	130.34	1.25536	0.345892	0.115924	0.037193	2.00918
GBSCOH1_RS04655	324.14	169.28	102.93	54.4	0.554	0.132283	0.0545692	0.0155232	2.00866
GBSCOH1_RS06820	499.27	556.53	220.35	103.8	0.853322	0.434898	0.11682	0.0296197	2.00745
tehB	138	34.55	22.84	19.44	0.235861	0.026999	0.0121088	0.00554727	2.0072
GBSCOH1_RS06365	112.42	103.38	38.19	22.55	0.192141	0.0807859	0.0202468	0.00643472	2.00698
GBSCOH1_RS05640	243.11	33.24	27.83	29.12	0.415509	0.0259753	0.0147543	0.00830949	2.00631
GBSCOH1_RS08700	107.74	14.53	9.85	13.15	0.184143	0.0113544	0.00522206	0.0037524	2.00535
GBSCOH1_RS07805	310.74	74.68	49.98	43.17	0.531098	0.0583584	0.0264973	0.0123187	2.00515
pknB	795.84	299.76	179.15	123.51	1.3602	0.234246	0.0949779	0.035244	2.00414
GBSCOH1_RS06455	95.23	43.7	19.61	15.94	0.162761	0.0341492	0.0103964	0.00454853	2.00408
GBSCOH1_RS04005	56.42	21.15	13.04	8.71	0.0964296	0.0165276	0.00691327	0.00248543	2.00369
GBSCOH1_RS07695	234.05	105.97	44.84	39.28	0.400024	0.0828099	0.0237723	0.0112087	2.00354
GBSCOH1_RS08090	342.91	150.09	80.61	55.51	0.586081	0.117287	0.0427361	0.01584	2.00231
GBSCOH1_RS02720	129.58	21.86	13.05	16.68	0.22147	0.0170824	0.00691857	0.00475969	1.999
ftsL	269.17	45.44	34.87	33.68	0.460049	0.0355089	0.0184866	0.0096107	1.99865
GBSCOH1_RS00915	180.32	123.23	66.15	32	0.308192	0.0962976	0.03507	0.00913131	1.99806
GBSCOH1_RS08685	64.55	23.85	8.76	10.41	0.110325	0.0186375	0.00464419	0.00297053	1.99736
GBSCOH1_RS06830	133.89	74.54	27.21	23.64	0.228837	0.058249	0.0144256	0.00674575	1.99665
GBSCOH1_RS10220	52.35	4.52	3.58	5.58	0.0894734	0.00353214	0.00189797	0.00159227	1.99402
GBSCOH1_RS09890	62.41	27.13	17.24	9.76	0.106667	0.0212006	0.00913994	0.00278505	1.99383
GBSCOH1_RS03295	351.69	37.82	28.88	39.49	0.601087	0.0295543	0.015311	0.0112686	1.99356
GBSCOH1_RS06890	305.26	111.34	25.68	51.29	0.521732	0.0870062	0.0136145	0.0146358	1.99274
GBSCOH1_RS09365	64.41	13.4	7.57	8.64	0.110086	0.0104714	0.0040133	0.00246545	1.99221
GBSCOH1_RS08750	111.51	63.21	34.51	18.71	0.190586	0.0493952	0.0182958	0.00533896	1.9906
GBSCOH1_RS07035	201.93	34.19	23.6	25.14	0.345126	0.0267177	0.0125117	0.00717378	1.98836
GBSCOH1_RS05755	384.07	385.1	139.37	76.27	0.656429	0.300935	0.0738882	0.0217639	1.98831
GBSCOH1_RS01845	570.82	160.47	102.93	80.18	0.975611	0.125399	0.0545692	0.0228796	1.98826
GBSCOH1_RS09715	566.3	326.89	193.1	94.16	0.967885	0.255447	0.102374	0.0268689	1.98805
GBSCOH1_RS06385	36.77	4.59	2.88	4.32	0.062845	0.00358684	0.00152686	0.00123273	1.98787
GBSCOH1_RS05960	254.29	159.7	68.71	44.5	0.434617	0.124797	0.0364272	0.0126982	1.9864
rsmA	192.62	86.02	48.56	30.21	0.329214	0.06722	0.0257445	0.00862052	1.98429
GBSCOH1_RS00020	57.16	17.16	9.54	8.22	0.0976944	0.0134096	0.00505771	0.0023456	1.98418
GBSCOH1_RS10215	96.22	18.38	13.01	12.18	0.164453	0.014363	0.00689736	0.0034756	1.98403
GBSCOH1_RS04615	838.05	802.93	403.65	157.59	1.43234	0.627447	0.213999	0.0449688	1.98368
GBSCOH1_RS06240	272.98	89.65	53.05	39.73	0.466561	0.0700567	0.0281249	0.0113371	1.98358
GBSCOH1_RS05310	519.17	282.99	120.22	87.35	0.887334	0.221142	0.0637357	0.0249256	1.98099
GBSCOH1_RS05030	28.71	5.39	4.98	3.49	0.0490694	0.004212	0.00264019	0.000995883	1.97992
gyrA	755.43	126	96.48	90.91	1.29113	0.0984622	0.0511497	0.0259415	1.97722
GBSCOH1_RS01275	3150.1	756.75	391.62	429.36	5.38396	0.59136	0.207621	0.122519	1.97717
GBSCOH1_RS01570	12.15	9.13	4.4	2.15	0.020766	0.00713461	0.0023327	0.00061351	1.97699
tsaD	126.7	18.27	16.45	14.46	0.216548	0.014277	0.00872111	0.00412621	1.97567
GBSCOH1_RS11080	65.74	33.36	15.73	10.65	0.112359	0.0260691	0.0083394	0.00303901	1.97498
GBSCOH1_RS02725	190.71	63.63	30.44	28.09	0.32595	0.0497234	0.016138	0.00801558	1.97475
GBSCOH1_RS08175	129.59	20.39	16.14	15.12	0.221487	0.0159337	0.00855676	0.00431454	1.96896
GBSCOH1_RS00320	260.49	42.26	30.84	30.86	0.445214	0.0330239	0.0163501	0.008806	1.96863
GBSCOH1_RS04795	774.91	427.92	226.74	124.69	1.32443	0.334397	0.120208	0.0355807	1.96772
GBSCOH1_RS06510	126.57	11.09	13.46	12.31	0.216326	0.00866624	0.00713594	0.0035127	1.96641
GBSCOH1_RS08405	2061.38	712.6	526.65	287.18	3.52318	0.556859	0.279208	0.0819478	1.96597
mecA	296.31	26.4	25.62	29.6	0.506435	0.0206302	0.0135827	0.00844646	1.96537
GBSCOH1_RS03780	132.2	19.39	15.52	15.01	0.225948	0.0151522	0.00822806	0.00428315	1.963
GBSCOH1_RS07955	34.81	20.74	11.66	5.61	0.0594951	0.0162072	0.00618165	0.00160083	1.96271
rmuC	236.04	48.81	28.01	29.88	0.403425	0.0381424	0.0148497	0.00852636	1.96042
pta	1805.9	382	258.82	225.54	3.08653	0.298513	0.137216	0.0643586	1.96037
hflX	314.44	126.48	66.71	46.33	0.537422	0.0988373	0.0353669	0.0132204	1.95733
GBSCOH1_RS05440	121.96	44	24.79	17.39	0.208447	0.0343836	0.0131426	0.00496229	1.9566
GBSCOH1_RS07520	551.93	271.03	183.66	82.53	0.943325	0.211795	0.0973689	0.0235502	1.95634
GBSCOH1_RS02095	40.81	6.57	4.36	4.76	0.06975	0.0051341	0.00231149	0.00135828	1.95468
GBSCOH1_RS02830	325.57	192	66.44	54.44	0.556444	0.150038	0.0352237	0.0155346	1.9543
mutS	145.03	29.58	19.12	17.86	0.247876	0.0231152	0.0101366	0.00509641	1.95401
yhbY	126.77	35.96	17.08	17.38	0.216668	0.0281008	0.00905511	0.00495944	1.95388
GBSCOH1_RS04790	97.64	55.94	24.6	15.78	0.16688	0.0437141	0.0130419	0.00450288	1.95373
GBSCOH1_RS03050	172.1	30.26	15.98	20.95	0.294143	0.0236466	0.00847194	0.00597815	1.95342
GBSCOH1_RS04225	414.31	101.38	58.58	53.65	0.708113	0.079223	0.0310567	0.0153092	1.95249
GBSCOH1_RS06940	164.59	14.67	15.75	15.85	0.281307	0.0114638	0.00835	0.00452285	1.95085
pstB_2	247.11	139.36	53.01	40.17	0.422345	0.108902	0.0281037	0.0114626	1.9499
GBSCOH1_RS00370	1293.22	178.77	143.82	140.53	2.21029	0.139699	0.0762474	0.0401007	1.94591
GBSCOH1_RS10250	411.76	188.83	86.48	61.87	0.703755	0.147561	0.0458481	0.0176548	1.94309
GBSCOH1_RS01425	247.97	70.84	37.95	32.92	0.423815	0.0553577	0.0201195	0.00939383	1.94241
GBSCOH1_RS08420	309.15	168.52	63.93	49.23	0.52838	0.131689	0.033893	0.0140479	1.94239
GBSCOH1_RS02085	188.98	12.38	11.72	16.94	0.322993	0.00967431	0.00621346	0.00483389	1.94117
GBSCOH1_RS00395	92.25	44.48	18.27	14.11	0.157668	0.0347587	0.009686	0.00402634	1.94005
GBSCOH1_RS01185	184.34	18.26	17.72	17.99	0.315063	0.0142692	0.00939441	0.00513351	1.93886
GBSCOH1_RS04670	712.12	213.99	117.37	94.75	1.21711	0.167222	0.0622247	0.0270372	1.93883
GBSCOH1_RS06490	393.82	190.12	103.76	58.24	0.673093	0.148569	0.0550093	0.016619	1.93871
GBSCOH1_RS02800	64	4.54	4.43	5.79	0.109385	0.00354777	0.0023486	0.0016522	1.93831
GBSCOH1_RS07590	347.9	94.75	52.06	45.21	0.594609	0.074042	0.0276001	0.0129008	1.93797
GBSCOH1_RS04130	267.58	32.14	24.97	27.87	0.457331	0.0251157	0.0132381	0.0079528	1.93749
GBSCOH1_RS00935	262.01	38.32	24.41	29.12	0.447811	0.029945	0.0129412	0.00830949	1.93699
rnmV	168.66	38.12	26.14	20.48	0.288263	0.0297887	0.0138583	0.00584404	1.93698
GBSCOH1_RS02975	103.43	21.64	13.6	12.43	0.176776	0.0169105	0.00721016	0.00354694	1.93538
GBSCOH1_RS06515	1994.5	445.6	291.81	241.44	3.40888	0.348213	0.154706	0.0688957	1.93385
GBSCOH1_RS02245	168.85	54.81	29.91	22.61	0.288588	0.0428311	0.015857	0.00645184	1.93253
GBSCOH1_RS04430	318.29	30.32	30.29	30.2	0.544002	0.0236935	0.0160585	0.00861767	1.92984
hslO	175.35	11.73	13.88	15.09	0.299697	0.00916637	0.0073586	0.00430598	1.92969
GBSCOH1_RS02825	563.8	219.67	113.79	78.55	0.963612	0.17166	0.0603268	0.0224145	1.92882
argR	223.7	16.97	12.59	20.81	0.382334	0.0132611	0.0066747	0.0059382	1.92862
GBSCOH1_RS08655	146.57	19.32	16.41	15.18	0.250508	0.0150975	0.0086999	0.00433166	1.9284
GBSCOH1_RS01000	293.01	174.38	96.11	44.48	0.500795	0.136269	0.0509536	0.0126925	1.92803
GBSCOH1_RS03860	122.68	15.66	14.03	12.52	0.209677	0.0122375	0.00743813	0.00357262	1.92748
GBSCOH1_RS06520	1330.87	259.42	180.24	153.03	2.27464	0.202723	0.0955558	0.0436676	1.92581
GBSCOH1_RS09200	19.86	3.36	1.79	2.27	0.0339435	0.00262566	0.000948984	0.000647752	1.92361
dusB	194.74	22.11	21.7	18.98	0.332838	0.0172778	0.0115044	0.00541601	1.92206
polA	277.84	65.85	39.09	33.61	0.474867	0.0514582	0.0207239	0.00959073	1.92022
pepF_2	142.6	68.67	41.3	20.05	0.243723	0.0536619	0.0218956	0.00572133	1.91712
GBSCOH1_RS10135	2739.62	724.02	436.62	336.5	4.68239	0.565783	0.231478	0.0960214	1.91629
sufC	237.75	21.05	19.63	21.72	0.406348	0.0164494	0.010407	0.00619787	1.9138
GBSCOH1_RS04020	53.21	11.55	5.68	6.37	0.0909433	0.00902571	0.0030113	0.0018177	1.91378
GBSCOH1_RS01610	150.46	51.1	25.8	19.81	0.257157	0.0399319	0.0136781	0.00565285	1.91301
GBSCOH1_RS04390	146.18	27.77	17.75	16.45	0.249842	0.0217008	0.00941032	0.00469406	1.91209
GBSCOH1_RS07540	94.55	9.41	6.69	9.1	0.161599	0.00735341	0.00354676	0.00259672	1.91163
GBSCOH1_RS02230	900.72	271.48	150.81	113.61	1.53946	0.212147	0.0799532	0.032419	1.90989
GBSCOH1_RS01120	134.84	15.81	10.16	13.56	0.23046	0.0123547	0.00538641	0.00386939	1.90959
GBSCOH1_RS09415	63.16	7.16	5.81	6.14	0.107949	0.00559516	0.00308022	0.00175207	1.90934
GBSCOH1_RS05760	498.96	270.86	113.78	73.85	0.852792	0.211663	0.0603215	0.0210733	1.90888
GBSCOH1_RS05765	402.16	157.26	74.75	54.58	0.687347	0.12289	0.0396294	0.0155746	1.90884
whiA	261.95	153.74	68.7	39.13	0.447709	0.12014	0.0364219	0.0111659	1.9082
rplU	1667.87	306.05	192.08	185.25	2.85062	0.239162	0.101833	0.0528617	1.90808
GBSCOH1_RS03845	488.67	28.5	27.19	40.1	0.835205	0.0222712	0.014415	0.0114427	1.90729
GBSCOH1_RS03010	379.46	152.96	82.52	50.53	0.64855	0.11953	0.0437487	0.0144189	1.90254
GBSCOH1_RS01790	616.24	39.24	42.88	50.32	1.05324	0.030664	0.0227332	0.014359	1.90225
GBSCOH1_RS06255	143.12	10.45	5.98	12.94	0.244612	0.00816611	0.00317035	0.00369247	1.90203
GBSCOH1_RS07670	436.54	123.11	62.73	53.97	0.746107	0.0962039	0.0332569	0.0154005	1.90188
GBSCOH1_RS01375	96.79	19.06	11.91	10.8	0.165428	0.0148944	0.00631419	0.00308182	1.90185
GBSCOH1_RS03000	40.04	7.72	4.68	4.46	0.0684339	0.00603277	0.00248114	0.00127268	1.90163
msrA	232.35	74.51	34.92	29.79	0.397118	0.0582256	0.0185131	0.00850068	1.9011
GBSCOH1_RS01820	643.95	35.76	44.1	50.15	1.1006	0.0279445	0.02338	0.0143105	1.90036
trmD	89.03	23.05	10.54	10.89	0.152165	0.0180123	0.00558787	0.0031075	1.8999
GBSCOH1_RS06045	322.77	27.7	29.54	28.04	0.551659	0.0216461	0.0156609	0.00800131	1.89845
GBSCOH1_RS07735	179.64	19.05	12.56	17.25	0.30703	0.0148866	0.00665879	0.00492235	1.89829
GBSCOH1_RS09885	18.32	10.12	4.12	2.67	0.0313114	0.00790824	0.00218425	0.000761893	1.89664
GBSCOH1_RS02385	380.35	49.26	40.34	37.1	0.650071	0.038494	0.0213866	0.0105866	1.8958
GBSCOH1_RS02255	234.17	25.12	21.19	21.7	0.400229	0.0196299	0.0112341	0.00619217	1.89255
GBSCOH1_RS07330	231.67	34.4	23.87	23.41	0.395956	0.0268818	0.0126549	0.00668012	1.88864
GBSCOH1_RS08410	2194	681.82	360.96	268.65	3.74985	0.532806	0.191366	0.0766602	1.88753
nth	67.26	7.76	4.02	6.62	0.114957	0.00606402	0.00213124	0.00188904	1.8872
GBSCOH1_RS08360	1165.71	546.37	297.23	155.55	1.99236	0.426959	0.157579	0.0443867	1.88629
GBSCOH1_RS04930	523.11	56.53	45.85	48.15	0.894068	0.0441752	0.0243078	0.0137398	1.88581
mvk	170.8	24.11	16.58	16.95	0.291921	0.0188407	0.00879003	0.00483674	1.88451
GBSCOH1_RS10305	308.88	45.26	26.68	31.38	0.527919	0.0353683	0.0141446	0.00895439	1.88347
GBSCOH1_RS05935	523.69	77.64	41.42	53.93	0.895059	0.0606715	0.0219592	0.0153891	1.8834
GBSCOH1_RS09440	76.95	116.94	44.06	13.78	0.131518	0.0913823	0.0233588	0.00393217	1.88206
GBSCOH1_RS00030	29.07	55.32	11.94	5.81	0.0496847	0.0432296	0.00633009	0.0016579	1.88097
GBSCOH1_RS01825	833.2	67.05	59.83	70.38	1.42405	0.052396	0.0317194	0.0200832	1.88066
GBSCOH1_RS06370	135.02	65.66	25.78	18.63	0.230768	0.0513098	0.0136675	0.00531613	1.88053
GBSCOH1_RS00565	2293.05	1895.57	847.26	350.59	3.91914	1.48129	0.449182	0.100042	1.88007
GBSCOH1_RS08870	282.17	84.87	45.55	33.68	0.482268	0.0663214	0.0241487	0.0096107	1.87871
GBSCOH1_RS06635	1392.16	945.5	532.68	198	2.37939	0.738858	0.282405	0.0565	1.87853
GBSCOH1_RS07985	90.89	7.39	8.22	7.46	0.155344	0.00577489	0.0043579	0.00212874	1.87724
GBSCOH1_RS09055	630.58	406.4	222.19	88.56	1.07775	0.31758	0.117796	0.0252709	1.87628
guaB	843.71	56.15	62.83	66.05	1.44202	0.0438782	0.0333099	0.0188476	1.87612
dnaN	381.47	100.48	41.3	45.3	0.651985	0.0785197	0.0218956	0.0129265	1.87596
GBSCOH1_RS07530	33.32	8.66	5.66	3.74	0.0569485	0.00676733	0.0030007	0.00106722	1.87499
tsaE	171.47	6.06	9.48	11.21	0.293066	0.00473557	0.0050259	0.00319881	1.87491
GBSCOH1_RS07525	487.59	150.92	99.51	56.82	0.833359	0.117936	0.0527561	0.0162138	1.8748
GBSCOH1_RS05015	358.78	84.14	39.44	40.8	0.613205	0.0657509	0.0209095	0.0116424	1.87445
GBSCOH1_RS05750	386.57	415.77	190.38	61.63	0.660702	0.324902	0.100932	0.0175863	1.87278
GBSCOH1_RS07725	553.37	260.81	149.7	71.5	0.945786	0.203809	0.0793648	0.0204028	1.87189
GBSCOH1_RS00330	903.94	428.11	274.93	115.43	1.54496	0.334545	0.145757	0.0329383	1.8717
rlmN	213.38	47.68	27.76	23.25	0.364696	0.0372594	0.0147172	0.00663447	1.87033
GBSCOH1_RS05400	413	227.9	78.57	58.29	0.705874	0.178092	0.0416546	0.0166332	1.87014
GBSCOH1_RS06630	241.16	27.74	19.57	22.15	0.412176	0.0216773	0.0103752	0.00632058	1.86932
GBSCOH1_RS07155	255.76	40.08	31.77	24.65	0.437129	0.0313204	0.0168431	0.00703396	1.86538
GBSCOH1_RS04845	123.82	42.66	22.61	14.86	0.211626	0.0333365	0.0119869	0.00424035	1.86513
GBSCOH1_RS09060	438.95	117.57	66.91	49.24	0.750226	0.0918747	0.0354729	0.0140508	1.86324
GBSCOH1_RS10880	279.21	118.17	57.42	35.28	0.477209	0.0923435	0.0304417	0.0100673	1.86314
GBSCOH1_RS02985	381.68	135.3	55.91	47.19	0.652344	0.10573	0.0296412	0.0134658	1.86295
typA	739.82	51.76	51.31	57.84	1.26446	0.0404477	0.0272024	0.0165048	1.86269
rpmG_3	1499.47	446.19	306.01	168.31	2.5628	0.348674	0.162234	0.0480278	1.86219
malQ	454.55	269.36	128.01	61.9	0.776889	0.21049	0.0678656	0.0176634	1.8619
GBSCOH1_RS08650	2258.21	552.19	357.6	244	3.85959	0.431507	0.189585	0.0696262	1.86176
GBSCOH1_RS08465	125.4	22.15	14.55	12.56	0.214326	0.017309	0.00771381	0.00358404	1.86074
GBSCOH1_RS10155	356.59	37.97	31.52	31.04	0.609462	0.0296715	0.0167106	0.00885737	1.8598
GBSCOH1_RS04550	172.07	15.05	12.94	14.23	0.294092	0.0117608	0.00686025	0.00406058	1.85794
GBSCOH1_RS08325	70.18	7.71	5.78	6.19	0.119947	0.00602495	0.00306432	0.00176634	1.85719
GBSCOH1_RS08315	132.98	19.93	15.79	12.46	0.227281	0.0155742	0.00837121	0.0035555	1.85595
GBSCOH1_RS07175	124.46	21.13	11.92	12.41	0.212719	0.016512	0.00631949	0.00354123	1.85429
xerS	53.82	20.09	9.42	6.52	0.0919858	0.0156993	0.00499409	0.0018605	1.85382
pnp	400.52	99.97	55.72	43.52	0.684544	0.0781212	0.0295404	0.0124186	1.85376
aspS	513.29	106.77	62.35	53.23	0.877284	0.083435	0.0330554	0.0151894	1.85325
rpmG_2	46.76	11.48	3.7	5.36	0.0799193	0.008971	0.00196159	0.00152949	1.85187
GBSCOH1_RS04630	219.27	24.27	22.23	18.71	0.374763	0.0189657	0.0117854	0.00533896	1.8508
GBSCOH1_RS03790	250.7	19.56	17.44	19.75	0.428481	0.0152851	0.00924597	0.00563573	1.84819
GBSCOH1_RS05770	412.21	102.29	62.24	43.77	0.704524	0.0799342	0.0329971	0.0124899	1.84766
rapZ	273.6	91.56	41.82	32.05	0.46762	0.0715492	0.0221712	0.00914557	1.8476
rimI	164.42	16.79	16.54	13.58	0.281017	0.0131205	0.00876882	0.0038751	1.84746
GBSCOH1_RS09595	62.06	7.49	4.67	5.55	0.106069	0.00585303	0.00247584	0.00158371	1.8432
GBSCOH1_RS04650	1000.43	952.05	276.96	153.52	1.70987	0.743976	0.146833	0.0438074	1.84137
GBSCOH1_RS04680	93.45	14.39	7.41	8.93	0.159719	0.011245	0.00392848	0.00254821	1.83862
GBSCOH1_RS05925	152.73	13.43	9.96	12.37	0.261037	0.0104948	0.00528038	0.00352982	1.83844
GBSCOH1_RS03880	27.05	2.06	1.59	2.11	0.0462322	0.00160978	0.000842952	0.000602096	1.83784
GBSCOH1_RS03835	194.29	13.85	11.99	14.68	0.332069	0.010823	0.0063566	0.00418899	1.83562
GBSCOH1_RS06845	212.71	25.87	20.39	18.25	0.363551	0.020216	0.0108099	0.0052077	1.8346
ylqF	304.18	29.01	21.94	24.83	0.519886	0.0226698	0.0116317	0.00708532	1.83442
GBSCOH1_RS05305	540.7	117.28	62.1	55.09	0.924131	0.091648	0.0329229	0.0157201	1.83415
GBSCOH1_RS00695	26.6	12.06	7.31	3.14	0.0454631	0.00942424	0.00387546	0.000896009	1.83335
recU	522.07	34.08	30.89	38.3	0.89229	0.0266317	0.0163766	0.010929	1.83321
GBSCOH1_RS09480	33.31	5.66	3.32	3.16	0.0569314	0.00442299	0.00176013	0.000901717	1.83128
hpt	446.39	68.58	37.39	41.68	0.762942	0.0535916	0.0198226	0.0118935	1.83048
GBSCOH1_RS09870	252.99	70.03	40.47	26.66	0.432395	0.0547247	0.0214555	0.00760752	1.8288
GBSCOH1_RS05020	238.46	44.81	25.79	23.05	0.407561	0.0350166	0.0136728	0.00657739	1.82843
GBSCOH1_RS02590	78.56	5.98	4.77	5.99	0.13427	0.00467305	0.00252886	0.00170927	1.82836
GBSCOH1_RS03610	773.32	175.06	92.25	78.57	1.32171	0.1368	0.0489071	0.0224202	1.82777
secA	1178.5	343.2	200.31	125.2	2.01422	0.268192	0.106196	0.0357262	1.82777
GBSCOH1_RS07240	1343.42	361.26	203.61	140.06	2.29609	0.282305	0.107946	0.0399666	1.8253
GBSCOH1_RS07730	132.88	7.72	5.73	9.54	0.22711	0.00603277	0.00303781	0.00272227	1.82433
GBSCOH1_RS04675	570.11	219.17	95.51	66	0.974397	0.17127	0.0506355	0.0188333	1.82368
GBSCOH1_RS08480	123.86	53.35	26.71	14.46	0.211694	0.0416902	0.0141605	0.00412621	1.82297
GBSCOH1_RS04350	175.81	30.17	20.31	16.18	0.300484	0.0235762	0.0107675	0.00461702	1.82274
trpS	143.97	27.17	12.27	14.11	0.246065	0.0212319	0.00650505	0.00402634	1.82148
GBSCOH1_RS04600	100.52	6.35	6.01	7.09	0.171803	0.00496218	0.00318625	0.00202316	1.81974
GBSCOH1_RS03875	135.65	70.39	43.13	16.02	0.231845	0.055006	0.0228657	0.00457136	1.81932
GBSCOH1_RS10360	367.22	60.17	34.73	33.76	0.62763	0.0470196	0.0184124	0.00963353	1.81887
GBSCOH1_RS02110	228.46	12.85	15.39	15.22	0.39047	0.0100416	0.00815914	0.00434308	1.81723
GBSCOH1_RS07675	406.31	53.62	43.82	34.13	0.69444	0.0419012	0.0232316	0.00973911	1.81714
GBSCOH1_RS08085	14.12	7.02	1.41	1.86	0.024133	0.00548575	0.000747524	0.000530757	1.81677
GBSCOH1_RS04050	103.63	43.52	23.55	11.77	0.177118	0.0340085	0.0124852	0.00335861	1.81646
GBSCOH1_RS10150	445.61	119.42	51.66	46.9	0.761609	0.0933203	0.027388	0.0133831	1.81587
aroE	18.99	3.2	1.47	1.79	0.0324565	0.00250063	0.000779333	0.000510782	1.81563
GBSCOH1_RS09475	30.03	6.1	4.21	2.81	0.0513254	0.00476682	0.00223197	0.000801843	1.81387
GBSCOH1_RS03130	375.99	29.92	23.4	28.16	0.642619	0.0233809	0.0124057	0.00803555	1.81362
GBSCOH1_RS01125	1228.67	262.27	106.54	122.22	2.09997	0.20495	0.0564831	0.0348759	1.8096
GBSCOH1_RS08435	436.06	57.72	40.78	36.57	0.745287	0.0451051	0.0216199	0.0104354	1.80814
GBSCOH1_RS02225	322.78	130.92	54.65	36.78	0.551676	0.102307	0.0289732	0.0104953	1.80776
GBSCOH1_RS02820	224.18	35.19	23.35	19.59	0.383155	0.0274991	0.0123792	0.00559007	1.80633
GBSCOH1_RS07210	959.33	74.77	65.3	69.44	1.63963	0.0584287	0.0346194	0.0198149	1.80525
GBSCOH1_RS00685	30.24	4.39	3.88	2.5	0.0516844	0.00343055	0.00205702	0.000713383	1.80332
GBSCOH1_RS08455	150.76	45.38	22.72	15.58	0.25767	0.035462	0.0120452	0.00444581	1.80234
GBSCOH1_RS00050	77.69	14.49	5.68	7.41	0.132783	0.0113232	0.0030113	0.00211447	1.80186
GBSCOH1_RS09470	49.33	20.9	7.34	5.71	0.0843118	0.0163322	0.00389136	0.00162937	1.80139
trxB	340.77	78.26	38.31	33.14	0.582423	0.061156	0.0203104	0.00945661	1.80083
queA	114.65	13.79	9.25	9.26	0.195953	0.0107761	0.00490397	0.00264237	1.79748
pfkA	1557.41	946.81	538.23	182.96	2.66183	0.739881	0.285347	0.0522082	1.79567
thrS	754.71	300.22	170.08	80.65	1.2899	0.234606	0.0901694	0.0230137	1.79527
GBSCOH1_RS07165	61.85	28.72	12.38	7.05	0.10571	0.0224431	0.00656336	0.00201174	1.79517
yqeH	225.43	27.53	17.98	18.23	0.385291	0.0215132	0.00953225	0.00520199	1.79503
GBSCOH1_RS07105	65.99	13.35	7.91	6.03	0.112786	0.0104323	0.00419356	0.00172068	1.79465
GBSCOH1_RS07160	433.48	74.89	45.16	38.05	0.740877	0.0585225	0.023942	0.0108577	1.79314
GBSCOH1_RS04645	932.02	633.16	201.18	119.05	1.59295	0.494781	0.106657	0.0339713	1.79299
racE	465.12	67.23	45.38	38.63	0.794955	0.0525366	0.0240586	0.0110232	1.79163
GBSCOH1_RS01165	157.66	46.1	23.61	15.79	0.269463	0.0360247	0.012517	0.00450573	1.79161
GBSCOH1_RS02770	1361.82	1475.5	446.94	193.27	2.32754	1.15302	0.236949	0.0551502	1.79121
GBSCOH1_RS04065	133.75	16.41	7.27	11.21	0.228597	0.0128235	0.00385425	0.00319881	1.79103
GBSCOH1_RS02765	1670.65	1320	356.47	222.46	2.85537	1.03151	0.188986	0.0634797	1.78821
pyrR	215.47	88.88	42.25	23.09	0.368268	0.069455	0.0223992	0.00658881	1.7835
GBSCOH1_RS06605	450.3	208.17	97.53	49.57	0.769625	0.162674	0.0517064	0.014145	1.78348
GBSCOH1_RS02240	266.06	30.8	16.71	21.09	0.454733	0.0240685	0.00885895	0.0060181	1.78141
GBSCOH1_RS04885	188.92	74.43	26.15	20.54	0.32289	0.0581631	0.0138636	0.00586116	1.77931
GBSCOH1_RS06850	342.7	22.57	20.04	22.57	0.585722	0.0176372	0.0106244	0.00644042	1.77895
GBSCOH1_RS04605	163.25	14.18	11.73	11.5	0.279017	0.0110809	0.00621876	0.00328156	1.77797
GBSCOH1_RS02760	1125.97	735.43	180.31	141.6	1.92444	0.574699	0.0955929	0.040406	1.77614
tsaB	196.41	13.19	11.24	12.97	0.335692	0.0103073	0.00595898	0.00370103	1.77603
GBSCOH1_RS07815	106.9	20.12	12.09	9.22	0.182707	0.0157227	0.00640962	0.00263096	1.77566
GBSCOH1_RS04685	249.61	79.36	38.02	24.77	0.426618	0.0620156	0.0201566	0.0070682	1.77499
pflA	428.45	26.22	26.58	27.12	0.732281	0.0204895	0.0140916	0.00773878	1.7749
dnaA	570.06	40.42	31.62	38.29	0.974312	0.0315861	0.0167636	0.0109262	1.77389
GBSCOH1_RS01095	202.02	25.64	20.76	15.38	0.34528	0.0200363	0.0110061	0.00438873	1.77375
rnpA	209.83	12.11	11.69	13.13	0.358629	0.00946332	0.00619756	0.00374669	1.77308
GBSCOH1_RS05290	169.39	31.75	17.43	14.64	0.289511	0.0248109	0.00924067	0.00417757	1.77237
GBSCOH1_RS06460	852.84	244.73	91.91	84.43	1.45762	0.191243	0.0487269	0.0240924	1.77189
GBSCOH1_RS04610	88.93	11.93	9.21	6.85	0.151994	0.00932266	0.00488276	0.00195467	1.77099
GBSCOH1_RS06705	61.58	35.99	12.8	7.16	0.105249	0.0281243	0.00678603	0.00204313	1.77035
GBSCOH1_RS03720	150.2	11.86	8.16	10.37	0.256713	0.00926795	0.00432609	0.00295911	1.76892
infC	975.08	464.56	204.54	105.21	1.66655	0.363029	0.108439	0.030022	1.76775
GBSCOH1_RS05390	568.26	127.26	60.5	50.88	0.971235	0.0994469	0.0320746	0.0145188	1.763
GBSCOH1_RS01430	450.29	69.22	38.19	36.39	0.769608	0.0540917	0.0202468	0.010384	1.76192
GBSCOH1_RS05405	457.35	276.35	121.06	51.37	0.781675	0.215953	0.064181	0.0146586	1.76164
nusB	1557.23	739.77	336.24	164.15	2.66152	0.578091	0.178261	0.0468408	1.75891
GBSCOH1_RS09455	123.84	94.93	36.74	14.78	0.21166	0.0741827	0.019478	0.00421752	1.7589
GBSCOH1_RS09360	77.75	6.29	5.11	5.18	0.132886	0.0049153	0.00270911	0.00147813	1.7585
mltG	477.6	152.8	68.16	46.1	0.816285	0.119405	0.0361356	0.0131548	1.75785
GBSCOH1_RS03630	85.51	5.35	4.53	5.34	0.146148	0.00418074	0.00240162	0.00152379	1.75712
GBSCOH1_RS02135	99.45	7.89	5.14	6.73	0.169974	0.00616561	0.00272502	0.00192043	1.7564
GBSCOH1_RS05775	637.82	119.23	73.46	52.4	1.09012	0.0931719	0.0389455	0.0149525	1.75515
GBSCOH1_RS04925	103.32	8.86	6.37	7.01	0.176588	0.00692362	0.00337711	0.00200033	1.75469
GBSCOH1_RS06375	987.84	235.61	117.98	87.57	1.68836	0.184117	0.0625481	0.0249884	1.75464
GBSCOH1_RS10785	36.08	27.59	12.08	4.2	0.0616657	0.0215601	0.00640432	0.00119848	1.75401
GBSCOH1_RS06475	395.74	80.01	42.08	33.27	0.676375	0.0625235	0.0223091	0.00949371	1.7497
GBSCOH1_RS04140	249.7	14.37	13.95	14.78	0.426772	0.0112294	0.00739571	0.00421752	1.74809
GBSCOH1_RS04435	353.65	27.2	20.6	22.91	0.604437	0.0212553	0.0109213	0.00653744	1.74728
GBSCOH1_RS02755	2542.6	1224.9	465.11	266.09	4.34566	0.957194	0.246582	0.0759297	1.7451
rsmI	392.44	97.19	43.35	34.47	0.670734	0.0759488	0.0229824	0.00983613	1.74085
GBSCOH1_RS07920	198.56	13.23	11.72	12.05	0.339367	0.0103385	0.00621346	0.00343851	1.74007
GBSCOH1_RS04785	11.53	6.33	1	1.34	0.0197064	0.00494656	0.000530159	0.000382373	1.73537
GBSCOH1_RS08595	41.25	3.52	3.08	2.62	0.070502	0.00275069	0.00163289	0.000747626	1.73523
GBSCOH1_RS07600	642.34	33.31	24.49	37.08	1.09785	0.02603	0.0129836	0.0105809	1.73335
greA	182.2	90.49	34.28	18.69	0.311405	0.0707131	0.0181738	0.00533325	1.73297
GBSCOH1_RS04465	82.37	11.5	6.32	6.1	0.140782	0.00898663	0.0033506	0.00174066	1.73187
GBSCOH1_RS08065	1262.3	590.55	244.09	126.02	2.15745	0.461483	0.129406	0.0359602	1.73112
rplK	1862.86	345.26	186.06	146.64	3.18389	0.269802	0.0986413	0.0418442	1.73005
GBSCOH1_RS00900	348.62	202.27	79.71	36.3	0.59584	0.158063	0.0422589	0.0103583	1.72622
GBSCOH1_RS02635	171.85	26.31	14.91	12.78	0.293715	0.0205599	0.00790467	0.00364682	1.72615
GBSCOH1_RS09845	632.82	313.76	125.88	62.66	1.08158	0.245187	0.0667364	0.0178802	1.72032
GBSCOH1_RS08240	108.94	41.16	16.92	10.08	0.186194	0.0321643	0.00897028	0.00287636	1.71827
GBSCOH1_RS08475	94.82	54.24	21.73	9.62	0.162061	0.0423857	0.0115203	0.0027451	1.71699
GBSCOH1_RS05930	77.44	16.29	6.87	6.25	0.132356	0.0127298	0.00364219	0.00178346	1.71665
GBSCOH1_RS02325	833.69	77.34	57.34	52.65	1.42489	0.0604371	0.0303993	0.0150239	1.71636
GBSCOH1_RS04620	100.67	7.66	5.17	6.11	0.172059	0.00598588	0.00274092	0.00174351	1.71369
GBSCOH1_RS02140	116.03	15.68	7.97	8.23	0.198311	0.0122531	0.00422536	0.00234846	1.71226
GBSCOH1_RS07515	21.98	1.62	0.32	1.51	0.0375669	0.00126594	0.000169651	0.000430884	1.71128
GBSCOH1_RS10395	97.11	16.47	9.01	7.16	0.165974	0.0128704	0.00477673	0.00204313	1.7107
GBSCOH1_RS02310	441.65	109.97	53.13	35.95	0.754841	0.0859357	0.0281673	0.0102585	1.71062
GBSCOH1_RS00045	105.52	14.07	6.93	7.45	0.180348	0.010995	0.003674	0.00212588	1.71002
GBSCOH1_RS04940	607.54	63.64	33.7	40.23	1.03837	0.0497312	0.0178663	0.0114798	1.70896
GBSCOH1_RS07200	306.92	84.81	32.56	26.05	0.524569	0.0662745	0.017262	0.00743345	1.70764
GBSCOH1_RS08095	247.5	91.12	46.56	21.41	0.423012	0.0712054	0.0246842	0.00610941	1.70204
serB	58.04	14.32	10.16	4.41	0.0991984	0.0111903	0.00538641	0.00125841	1.7002
manA	325.05	126.31	51.18	29.05	0.555556	0.0987045	0.0271335	0.00828951	1.69982
yabA	120.9	23.24	11.04	9.02	0.206635	0.0181608	0.00585295	0.00257389	1.69705
GBSCOH1_RS01160	121.43	11.32	9.95	7.2	0.207541	0.00884597	0.00527508	0.00205454	1.69681
GBSCOH1_RS02320	482.37	37.72	26	27.94	0.824437	0.0294762	0.0137841	0.00797277	1.69198
murE	172.09	10.39	8.59	9.18	0.294126	0.00811923	0.00455406	0.00261954	1.69
GBSCOH1_RS07040	210.86	23.56	13.12	13.41	0.360389	0.0184109	0.00695568	0.00382659	1.68793
rpsA	3078.2	334.88	192.96	192.31	5.26107	0.261691	0.102299	0.0548763	1.68452
GBSCOH1_RS04125	150.21	16.16	11.84	9.07	0.25673	0.0126282	0.00627708	0.00258815	1.68246
GBSCOH1_RS08485	24.8	9.22	3.31	2.12	0.0423866	0.00720494	0.00175483	0.000604949	1.67945
GBSCOH1_RS01740	122.45	22.92	9.99	8.77	0.209284	0.0179108	0.00529629	0.00250255	1.67824
GBSCOH1_RS09465	24.76	29.8	9.88	2.76	0.0423183	0.0232871	0.00523797	0.000787575	1.67758
GBSCOH1_RS08430	254.33	29.7	17.62	15.76	0.434685	0.023209	0.0093414	0.00449717	1.67587
GBSCOH1_RS04725	13.71	2.12	0.88	0.94	0.0234323	0.00165667	0.00046654	0.000268232	1.67548
GBSCOH1_RS00780	603.52	56.85	31.33	35.46	1.0315	0.0444252	0.0166099	0.0101186	1.67019
rlmH	144.09	5.68	5.79	6.49	0.24627	0.00443862	0.00306962	0.00185194	1.66859
GBSCOH1_RS01730	27.65	5.67	0.34	2.45	0.0472577	0.0044308	0.000180254	0.000699116	1.66668
GBSCOH1_RS04875	197.77	17.91	10.95	11.28	0.338016	0.0139957	0.00580524	0.00321879	1.66631
GBSCOH1_RS06915	395.01	152.98	62	32.36	0.675127	0.119546	0.0328698	0.00923403	1.66362
GBSCOH1_RS06710	1289.15	554.25	226.42	107.51	2.20334	0.433117	0.120039	0.0306783	1.66178
GBSCOH1_RS02750	1354.65	713.68	221.78	121.8	2.31528	0.557703	0.117579	0.034756	1.66164
GBSCOH1_RS04870	524.1	45.93	27.99	29.35	0.89576	0.0358918	0.0148391	0.00837512	1.66163
GBSCOH1_RS10795	116.01	56.12	19.95	10.02	0.198277	0.0438548	0.0105767	0.00285924	1.65908
GBSCOH1_RS00790	133.56	5.56	2.64	6.47	0.228273	0.00434484	0.00139962	0.00184624	1.65865
GBSCOH1_RS03025	70.58	31.8	12.3	5.93	0.120631	0.02485	0.00652095	0.00169215	1.65808
GBSCOH1_RS06780	41.58	4.06	2.61	2.35	0.071066	0.00317267	0.00138371	0.00067058	1.65799
GBSCOH1_RS06465	426.04	126.86	50.19	32.55	0.728161	0.0991343	0.0266087	0.00928825	1.65788
GBSCOH1_RS09780	1514.7	265.08	125.28	100.28	2.58883	0.207146	0.0664183	0.0286152	1.65569
murF	444.81	65.57	28.5	28.53	0.760242	0.0512394	0.0151095	0.00814113	1.65452
GBSCOH1_RS06640	631.18	364.07	156.54	54.35	1.07877	0.284501	0.082991	0.015509	1.65054
GBSCOH1_RS09460	80.32	47.96	21.62	6.93	0.137278	0.0374782	0.011462	0.0019775	1.65036
phoH	177.95	9.32	7.85	8.31	0.304141	0.00728308	0.00416175	0.00237129	1.6489
GBSCOH1_RS03045	225.55	22.03	11.91	12.68	0.385496	0.0172153	0.00631419	0.00361828	1.648
GBSCOH1_RS06245	155.13	18.34	9.76	9	0.265139	0.0143317	0.00517435	0.00256818	1.6429
GBSCOH1_RS07170	47.63	3.34	1.33	2.53	0.0814063	0.00261003	0.000705111	0.000721944	1.64115
GBSCOH1_RS06380	571	126.39	54.08	38.7	0.975918	0.098767	0.028671	0.0110432	1.63965
GBSCOH1_RS04840	175.06	31	14.13	11.21	0.299202	0.0242248	0.00749114	0.00319881	1.63959
GBSCOH1_RS10255	133.74	19.51	9.22	8.12	0.22858	0.015246	0.00488806	0.00231707	1.63714
ruvX	892.36	155.13	74.96	55.84	1.52517	0.121226	0.0397407	0.0159341	1.63463
pstS	201.93	16.21	13.16	9.81	0.345126	0.0126672	0.00697689	0.00279932	1.62525
GBSCOH1_RS04640	920.15	308.58	83.47	69.2	1.57266	0.241139	0.0442523	0.0197465	1.62414
gatC	419.74	237.51	102	33.47	0.717394	0.185601	0.0540762	0.00955078	1.62166
lysS	699.91	89.41	37.04	40.03	1.19624	0.0698691	0.0196371	0.0114227	1.61948
GBSCOH1_RS06330	577.39	256.42	110.05	43.23	0.98684	0.200378	0.058344	0.0123358	1.61807
GBSCOH1_RS05295	106.6	4.65	3.84	4.39	0.182194	0.00363373	0.00203581	0.0012527	1.61443
ftsZ	2153.34	658.71	264.37	146.36	3.68036	0.514747	0.140158	0.0417643	1.60982
GBSCOH1_RS06410	149.34	65.1	21.43	11.16	0.255243	0.0508722	0.0113613	0.00318454	1.60755
rsgA	483.46	31	22.27	21.63	0.8263	0.0242248	0.0118066	0.00617219	1.60741
GBSCOH1_RS03970	120.23	7.07	3.73	5.46	0.20549	0.00552483	0.00197749	0.00155803	1.60736
plsX	275.64	16.13	9.86	12.2	0.471107	0.0126047	0.00522736	0.00348131	1.6042
GBSCOH1_RS00995	1654.56	453.97	216.55	105.62	2.82787	0.354753	0.114806	0.030139	1.6024
GBSCOH1_RS02815	142.37	17.86	9.11	7.57	0.24333	0.0139566	0.00482975	0.00216012	1.60186
GBSCOH1_RS06480	652.01	76.37	33.3	34.37	1.11438	0.0596791	0.0176543	0.00980759	1.59775
GBSCOH1_RS09830	147.23	6.83	4.85	5.97	0.251637	0.00533728	0.00257127	0.00170356	1.59685
GBSCOH1_RS06030	148.77	8.87	8.96	6.13	0.254269	0.00693143	0.00475022	0.00174922	1.59664
GBSCOH1_RS07435	46.08	8.56	4.57	2.59	0.0787571	0.00668918	0.00242283	0.000739065	1.59177
GBSCOH1_RS07480	410.91	19.09	13.93	16.39	0.702302	0.0149178	0.00738511	0.00467694	1.59167
efp	1053.9	372.05	125.96	71.65	1.80126	0.290737	0.0667788	0.0204456	1.59063
GBSCOH1_RS02700	150.46	8.85	2.28	7.08	0.257157	0.0069158	0.00120876	0.0020203	1.5906
GBSCOH1_RS07475	277.32	24.18	13.99	12.93	0.473978	0.0188954	0.00741692	0.00368962	1.58806
GBSCOH1_RS05245	1070.76	554.14	195.96	77.82	1.83008	0.433031	0.10389	0.0222062	1.58561
ftsA	1269.02	116.64	71.73	58.5	2.16893	0.0911479	0.0380283	0.0166932	1.58199
GBSCOH1_RS08560	296.77	51.2	20.99	16.35	0.507221	0.0400101	0.011128	0.00466553	1.57949
obgE	362.43	33.97	19.59	16.74	0.619443	0.0265457	0.0103858	0.00477681	1.57845
GBSCOH1_RS04045	394.26	102.96	39.19	23.71	0.673845	0.0804577	0.0207769	0.00676573	1.57478
GBSCOH1_RS09790	865.77	107.63	47.24	42.89	1.47972	0.0841071	0.0250447	0.0122388	1.56998
yajC	880.64	156.35	69.13	46.94	1.50514	0.122179	0.0366499	0.0133945	1.56809
GBSCOH1_RS00040	221.55	19.74	17.06	9.02	0.37866	0.0154258	0.00904451	0.00257389	1.553
GBSCOH1_RS09355	74.58	3.4	2.82	2.61	0.127468	0.00265692	0.00149505	0.000744772	1.55051
GBSCOH1_RS00910	1598.09	772.47	277.72	100.08	2.73136	0.603644	0.147236	0.0285582	1.53789
GBSCOH1_RS03030	3427.43	748.8	219.59	183.88	5.85795	0.585147	0.116418	0.0524708	1.53759
GBSCOH1_RS06620	443.6	17.15	12.43	14.47	0.758174	0.0134018	0.00658987	0.00412906	1.53333
GBSCOH1_RS09435	39.87	63.62	25.8	3.02	0.0681434	0.0497156	0.0136781	0.000861767	1.51651
GBSCOH1_RS02545	30.54	6.85	2.79	1.46	0.0521971	0.00535291	0.00147914	0.000416616	1.50845
rimM	26.75	6.58	1.18	1.41	0.0457195	0.00514192	0.000625587	0.000402348	1.50374
GBSCOH1_RS01075	342.82	41.81	19.78	13.48	0.585927	0.0326723	0.0104865	0.00384656	1.49395
GBSCOH1_RS06690	227.51	48.95	17.47	10.33	0.388846	0.0382518	0.00926187	0.0029477	1.48946
GBSCOH1_RS00275	483.55	43.64	17.65	17.42	0.826454	0.0341023	0.0093573	0.00497086	1.48146
trmB	876.1	108.01	36.34	34.19	1.49738	0.084404	0.019266	0.00975623	1.47828
GBSCOH1_RS07440	101.72	7.88	5.14	3.09	0.173854	0.0061578	0.00272502	0.000881742	1.45476
GBSCOH1_RS08880	74.06	14.28	4.28	2.9	0.126579	0.0111591	0.00226908	0.000827525	1.44381
GBSCOH1_RS00905	1004.29	393.5	113.92	45.26	1.71647	0.307499	0.0603957	0.0129151	1.43738
GBSCOH1_RS02145	1171.92	101.57	43.28	35.12	2.00297	0.0793715	0.0229453	0.0100216	1.4283
GBSCOH1_RS06625	399.58	11.39	7.92	8.64	0.682938	0.00890067	0.00419886	0.00246545	1.42082
GBSCOH1_RS06900	76.72	7.81	2.81	2.18	0.131125	0.0061031	0.00148975	0.00062207	1.39641
GBSCOH1_RS07290	170.44	23.32	7.46	5.01	0.291306	0.0182233	0.00395498	0.00142962	1.38354
GBSCOH1_RS08355	69.24	32.66	5.82	2.83	0.118341	0.025522	0.00308552	0.00080755	1.38059
GBSCOH1_RS03730	56.34	12.96	7.04	1.69	0.0962929	0.0101275	0.00373232	0.000482247	1.37329
GBSCOH1_RS10770	18.57	22.92	10.91	0.77	0.0317387	0.0179108	0.00578403	0.000219722	1.35555
GBSCOH1_RS00325	697.44	13.22	11.21	9.83	1.19202	0.0103307	0.00594308	0.00280502	1.33226
GBSCOH1_RS06685	184.64	11.76	5.06	3.48	0.315575	0.00918981	0.0026826	0.00099303	1.31816
GBSCOH1_RS09210	13.63	1.62	0.91	0.28	0.0232956	0.00126594	0.000482444	7.98989e-05	1.31229
GBSCOH1_RS07015	70.7	17.64	8.8	1.69	0.120836	0.0137847	0.0046654	0.000482247	1.30557
GBSCOH1_RS00775	1639.52	277.35	65.11	38.68	2.80217	0.216734	0.0345186	0.0110375	1.30291
GBSCOH1_RS07025	54.95	14.75	2.33	1.39	0.0939172	0.0115263	0.00123527	0.000396641	1.28382
GBSCOH1_RS05665	48.62	5.1	5.01	0.78	0.0830983	0.00398538	0.0026561	0.000222576	1.27327
GBSCOH1_RS02795	184.57	32.1	7.07	0.39	0.315456	0.0250844	0.00374822	0.000111288	0.886905
GBSCOH1_RS08295	10.61	4.18	4.67	0	0.018134	0.00326645	0.00247584	0	-1.5456
GBSCOH1_RS03670	14.64	7.81	1.38	0	0.0250218	0.0061031	0.000731619	0	-1.78948
GBSCOH1_RS10860	290.39	684.86	739.89	1878.13	0.496317	0.535181	0.392259	0.535931	-264.102

## Sheet: sRNA
Feature.ID	T0 - Raw value	T2.5 - Raw value	T5 - Raw value	T10 - Raw value	T0 - Normalized value	T2.5- Normalized value	T5- Normalized value	T10- Normalized value	Relative half_life_min
GBSCOH1_s0380	42.98	161.02	220.36	272.69	0.0734588	0.125828	0.116826	0.077813	95.9096
GBSCOH1_s0680	879.38	6520.59	19276.7	5517.07	1.50298	5.09549	10.2197	1.57431	45.6521
GBSCOH1_s0240	22658.2	63565.9	81823.4	118547	38.7261	49.6733	43.3794	33.8277	32.7751
GBSCOH1_s1160	22338.8	41115.4	61263.3	99964.7	38.1802	32.1295	32.4793	28.5253	26.7438
GBSCOH1_s0375	1618.33	3705.18	4406.3	7302.94	2.76595	2.8954	2.33604	2.08392	21.2484
GBSCOH1_s0765	605.19	1289.56	1335.51	2647.96	1.03435	1.00772	0.708032	0.755604	19.3962
GBSCOH1_s1250	828.13	1661.44	1537.92	3297.69	1.41539	1.29833	0.815342	0.941007	15.2908
GBSCOH1_s1155	42.66	74.11	68.15	134.93	0.0729119	0.057913	0.0361303	0.0385027	10.5334
GBSCOH1_s0465	37	28.03	70.81	55.7	0.0632381	0.0219039	0.0375405	0.0158942	6.20823
GBSCOH1_s0920	17.2	7.14	10.5	20.03	0.0293972	0.00557953	0.00556667	0.00571563	5.31183
GBSCOH1_s0485	25.4	30.64	34.21	38.02	0.0434121	0.0239435	0.0181367	0.0108491	5.24314
GBSCOH1_s0840	87.93	91.68	62.73	110.76	0.150285	0.071643	0.0332569	0.0316057	4.55385
GBSCOH1_s0470	33.79	53.07	15.94	42.83	0.0577518	0.0414714	0.00845073	0.0122217	4.06915
GBSCOH1_s0755	36.55	36.43	32.61	36.93	0.062469	0.0284681	0.0172885	0.0105381	4.0585
GBSCOH1_s1240	68.5	93.47	114.67	67.19	0.117076	0.0730418	0.0607933	0.0191729	3.9069
GBSCOH1_s1190	191.61	217.68	210.6	183.97	0.327488	0.170105	0.111651	0.0524965	3.89101
GBSCOH1_s0675	46.14	51.54	41.23	44.33	0.0788597	0.0402757	0.0218584	0.0126497	3.85384
GBSCOH1_s0505	20.63	36.19	29.03	21.53	0.0352595	0.0282805	0.0153905	0.00614366	3.81614
GBSCOH1_s0670	552.7	440.37	410.01	457.34	0.944641	0.344126	0.21737	0.130503	3.73131
GBSCOH1_s0890	36.14	63.9	46.07	33.31	0.0617683	0.0499344	0.0244244	0.00950512	3.53981
GBSCOH1_s1125	122.58	193.02	152.24	96.19	0.209506	0.150835	0.0807114	0.0274481	3.32144
GBSCOH1_s0105	397.25	289.22	247.57	248.8	0.678955	0.22601	0.131251	0.0709959	3.24943
GBSCOH1_s1295	227.5	221.04	147.92	155.31	0.388829	0.172731	0.0784211	0.0443182	3.24116
GBSCOH1_s0215	17.18	3.67	2.66	7.3	0.029363	0.00286791	0.00141022	0.00208308	3.05228
GBSCOH1_s0565	44.1	21.85	24.94	21.33	0.075373	0.0170746	0.0132222	0.00608659	3.04268
GBSCOH1_s0255	43.79	156.49	27.85	35.26	0.0748432	0.122289	0.0147649	0.0100616	2.86679
GBSCOH1_s0990	765.95	102.58	140.69	207.8	1.30911	0.0801608	0.074588	0.0592964	2.71525
GBSCOH1_s0070	264.12	247.45	252.28	109.45	0.451418	0.193369	0.133748	0.0312319	2.67046
GBSCOH1_s0910	23.32	10.99	10.56	7.69	0.0398571	0.0085881	0.00559848	0.00219437	2.58607
GBSCOH1_s0960	16.78	32.78	29.22	7.37	0.0286793	0.0256158	0.0154912	0.00210305	2.54918
GBSCOH1_s0980	196.73	147.44	95.37	71.25	0.336239	0.115216	0.0505612	0.0203314	2.53423
GBSCOH1_s1030	27.93	33.87	9.72	11.17	0.0477362	0.0264676	0.00515314	0.0031874	2.44409
GBSCOH1_s0620	18.16	9.04	5.46	5.23	0.031038	0.00706428	0.00289467	0.0014924	2.40244
GBSCOH1_s0530	200.83	137.53	91.91	60.21	0.343246	0.107472	0.0487269	0.0171811	2.3859
GBSCOH1_s0160	55.3	66.25	2.66	25.42	0.0945154	0.0517708	0.00141022	0.00725368	2.37803
GBSCOH1_s0065	108.07	50.53	28.85	29.99	0.184707	0.0394865	0.0152951	0.00855775	2.3775
GBSCOH1_s1110	25.2	21.02	12.78	7.31	0.0430703	0.016426	0.00677543	0.00208593	2.31435
GBSCOH1_s0285	81.71	41.25	21.41	21.48	0.139654	0.0322347	0.0113507	0.00612939	2.31083
GBSCOH1_s0260	407.83	123.67	21.71	104.83	0.697038	0.0966415	0.0115097	0.0299136	2.28758
GBSCOH1_s1205	16.25	3.36	3.46	3.15	0.0277735	0.00262566	0.00183435	0.000898863	2.28718
GBSCOH1_s0190	14.07	0.68	0.43	2	0.0240476	0.000531384	0.000227968	0.000570707	2.25551
GBSCOH1_s0080	14.24	0.68	0.34	2	0.0243381	0.000531384	0.000180254	0.000570707	2.22907
GBSCOH1_s0390	221.27	212.13	107.38	60.23	0.378181	0.165768	0.0569284	0.0171868	2.22649
GBSCOH1_s1225	18.78	24.6	10.1	5.57	0.0320976	0.0192236	0.0053546	0.00158942	2.22149
GBSCOH1_s1120	30.94	18.04	15.46	6.9	0.0528808	0.0140973	0.00819625	0.00196894	2.20442
GBSCOH1_s0415	961.07	1032.88	322.49	265.92	1.6426	0.80714	0.170971	0.0758812	2.1813
GBSCOH1_s0425	97.1	104.55	60.08	24.8	0.165957	0.0817002	0.0318519	0.00707676	2.17238
GBSCOH1_s0640	33.3	2.22	2.59	4.05	0.0569143	0.00173481	0.00137311	0.00115568	2.14129
GBSCOH1_s0320	15.53	2.71	1.6	2.27	0.0265429	0.00211772	0.000848254	0.000647752	2.07173
GBSCOH1_s0445	84.9	15.13	11.76	12.08	0.145106	0.0118233	0.00623467	0.00344707	2.07107
GBSCOH1_s1350	18.34	0.23	0.34	1.22	0.0313456	0.000179733	0.000180254	0.000348131	2.00984
GBSCOH1_s1180	322.96	239.96	113.1	57.84	0.551983	0.187516	0.0599609	0.0165048	1.98401
GBSCOH1_s0090	11.4	3.7	4.56	1.46	0.0194842	0.00289135	0.00241752	0.000416616	1.95836
GBSCOH1_s1275	13.21	4.99	5.64	1.7	0.0225777	0.00389942	0.00299009	0.000485101	1.93669
GBSCOH1_s1300	84.32	73.69	27.66	13.97	0.144115	0.0575848	0.0146642	0.00398639	1.90589
GBSCOH1_s0970	32.93	23.08	6.34	5.05	0.0562819	0.0180358	0.00336121	0.00144103	1.87255
GBSCOH1_s1355	113.6	5	3.52	7.41	0.194158	0.00390723	0.00186616	0.00211447	1.80474
GBSCOH1_s0875	18.87	0.67	1.01	0.78	0.0322514	0.000523569	0.00053546	0.000222576	1.66071
GBSCOH1_s0590	906.76	196.86	71.53	63.02	1.54978	0.153836	0.0379223	0.017983	1.64416
GBSCOH1_s1195	111.99	54.55	18.46	7.82	0.191406	0.0426279	0.00978673	0.00223146	1.57397
GBSCOH1_s0145	137.48	71.6	14.93	9.26	0.234972	0.0559516	0.00791527	0.00264237	1.53639
GBSCOH1_s1080	845.87	177.94	125.06	37.79	1.44571	0.139051	0.0663016	0.0107835	1.51087
GBSCOH1_s0025	16.72	3.33	0.77	0.77	0.0285768	0.00260222	0.000408222	0.000219722	1.48392
GBSCOH1_s0195	35.12	12.24	9.41	1.27	0.060025	0.0095649	0.00498879	0.000362399	1.41161
GBSCOH1_s0015	14.4	1.78	1.2	0.39	0.0246116	0.00139097	0.00063619	0.000111288	1.39025
GBSCOH1_s0725	63.75	13.65	14.68	1.18	0.108958	0.0106667	0.00778273	0.000336717	1.27195
GBSCOH1_s0870	240.87	25.73	8.79	1.5	0.41168	0.0201066	0.00466009	0.00042803	1.05953
GBSCOH1_s0690	13.04	2.69	0	0	0.0222872	0.00210209	0	0	-1.34418
GBSCOH1_s0790	30.08	4.34	1.01	0	0.0514109	0.00339148	0.00053546	0	-2.0015
GBSCOH1_s0325	37.52	0	0	0	0.0641269	0	0	0	-3.15423
GBSCOH1_s0560	36.82	0	5.75	0	0.0629305	0	0.00304841	0	-4.47045
GBSCOH1_s0385	245.35	1407.08	1905.77	2360.82	0.419337	1.09956	1.01036	0.673668	-26.9081
